# Supplementary material for: Redetermination of loperamide monohydrate
Source: Acta Crystallogr Sect E Struct Rep Online. 2012 Jan 31;68(Pt 2):o539–40. doi: 10.1107/S1600536812003091 (PMC3275278; doi:10.1107/S1600536812003091)
Supplement: Supplementary file 1 [file e-68-0o539-sup1.cif]

##############################################################################
#                                                                            #
# This CIF contains the data in a paper accepted for publication in          #
# Acta Crystallographica Section E. It conforms to the requirements of       #
# Notes for Authors for Acta Crystallographica Section E, and has been       #
# peer reviewed under the auspices of the IUCr Commission on Journals.       #
#                                                                            #
# Full details of the Crystallographic Information File format               #
# are given in the paper "The Crystallographic Information File (CIF):       #
# a New Standard Archive File for Crystallography" by S. R. Hall, F. H.      #
# Allen and I. D. Brown [Acta Cryst. (1991), A47, 655-685].                  #
#                                                                            #
# The current version of the core CIF dictionary is obtainable from          #
# ftp://ftp.iucr.org/pub/cif_core.dic.                                       #
#                                                                            #
# Software is freely available for graphical display of the structure(s)     #
# in this CIF. For information consult the CIF software page                 #
# http://www.iucr.org/resources/cif/software.                                #
#                                                                            #
# This file may be used for bona fide research purposes within the           #
# scientific community so long as proper attribution is given to the journal # 
# article from which it was obtained.                                        #
#                                                                            #
##############################################################################
data_global
_audit_creation_method     SHELXL-97
_journal_date_recd_electronic     2012-01-03
_journal_date_accepted     2012-01-24
_journal_name_full     'Acta Crystallographica, Section E'
_journal_year     2012
_journal_volume     68
_journal_issue      2
_journal_page_first     o539
_journal_page_last     o540
_journal_paper_category     QO
_journal_paper_doi     10.1107/S1600536812003091
_journal_coeditor_code     LX2225
_publ_contact_author_name     'Jasinski, Jerry P.'
_publ_contact_author_address
;
Department of Chemistry
Keene State College
229 Main Street
Keene, New Hampshire 03435, USA
;
_publ_contact_author_email     jjasinski@keene.edu
_publ_contact_author_fax     ?
_publ_contact_author_phone     '603 358-2563'
_publ_section_title
;
Redetermination of loperamide monohydrate
;
loop_
    _publ_author_name
    _publ_author_address
    'Jasinski, Jerry P.'
;
Department of Chemistry
Keene State College
229 Main Street
Keene, NH 03435-2001, USA
;
    'Guild, Curtis J.'
;
Department of Chemistry
Keene State College
229 Main Street
Keene, NH 03435-2001, USA
;
    'Dayananda, A. S.'
;
Department of Studies in Chemistry
University of Mysore
Manasagangotri, Mysore 570 006, India
;
    'Yathirajan, H. S.'
;
Department of Studies in Chemistry
University of Mysore
Manasagangotri, Mysore 570 006, India
;
    'Ramesha, A. R.'
;
R. L. Fine Chem
Bengaluru, 560 064, India
;
data_I
_chemical_name_systematic
;
4-[4-(4-chlorophenyl)-4-hydroxypiperidin-1-yl]-<i>N</i>,<i>N</i>-dimethyl-
2,2-diphenylbutanamide monohydrate
;
_chemical_name_common     'loperamide monohydrate'
_chemical_formula_moiety     'C29 H33 Cl N2 O2, H2 O'
_chemical_formula_sum     'C29 H35 Cl N2 O3'
_chemical_formula_iupac     'C29 H33 Cl N2 O2, H2 O'
_chemical_formula_weight     495.04
_chemical_melting_point     ?
_symmetry_cell_setting     orthorhombic
_symmetry_space_group_name_H-M     'P b c a'
_symmetry_space_group_name_HALL     '-P 2ac 2ab'
loop_
    _symmetry_equiv_pos_as_xyz
    'x, y, z'
    '-x+1/2, -y, z+1/2'
    'x+1/2, -y+1/2, -z'
    '-x, y+1/2, -z+1/2'
    '-x, -y, -z'
    'x-1/2, y, -z-1/2'
    '-x-1/2, y-1/2, z'
    'x, -y-1/2, z-1/2'
_cell_length_a     16.7869(4)
_cell_length_b     15.1506(6)
_cell_length_c     20.6617(6)
_cell_angle_alpha     90.00
_cell_angle_beta     90.00
_cell_angle_gamma     90.00
_cell_volume     5254.9(3)
_cell_formula_units_Z     8
_cell_measurement_reflns_used     15584
_cell_measurement_theta_min     3.1043
_cell_measurement_theta_max     32.3408
_cell_measurement_temperature     170(2)
_exptl_crystal_description     chunk
_exptl_crystal_colour     colorless
_exptl_crystal_size_max     0.45
_exptl_crystal_size_mid     0.30
_exptl_crystal_size_min     0.20
_exptl_crystal_density_diffrn     1.251
_exptl_crystal_density_meas     ?
_exptl_crystal_density_method     'not measured'
_exptl_crystal_F_000     2112
_exptl_absorpt_coefficient_mu     0.178
_exptl_absorpt_correction_type     multi-scan
_exptl_absorpt_process_details
;
(<i>CrysAlis RED</i>; Oxford Diffraction, 2010)
;
_exptl_absorpt_correction_T_min     0.98943
_exptl_absorpt_correction_T_max     1.00000
_exptl_special_details
;
;
_diffrn_ambient_temperature     170(2)
_diffrn_radiation_type     MoK\a
_diffrn_radiation_wavelength     0.71073
_diffrn_radiation_source     'Enhance (Mo) X-ray Source'
_diffrn_radiation_monochromator     graphite
_diffrn_measurement_device_type     'Oxford Diffraction Xcalibur Eos Gemini'
_diffrn_measurement_method     '\w scans'
_diffrn_detector_area_resol_mean     16.1500
_diffrn_reflns_number     48373
_diffrn_reflns_av_R_equivalents     0.0325
_diffrn_reflns_av_sigmaI/netI     0.0183
_diffrn_reflns_theta_min     3.11
_diffrn_reflns_theta_max     27.88
_diffrn_reflns_theta_full     25.00
_diffrn_measured_fraction_theta_max     0.998
_diffrn_measured_fraction_theta_full     0.998
_diffrn_reflns_limit_h_min     -22
_diffrn_reflns_limit_h_max     22
_diffrn_reflns_limit_k_min     -19
_diffrn_reflns_limit_k_max     19
_diffrn_reflns_limit_l_min     -27
_diffrn_reflns_limit_l_max     27
_diffrn_standards_number     ?
_diffrn_standards_interval_count     ?
_diffrn_standards_interval_time     ?
_diffrn_standards_decay_%     ?
_refine_special_details
;
 Refinement of F^2^ against ALL reflections.  The weighted R-factor wR and
 goodness of fit S are based on F^2^, conventional R-factors R are based
 on F, with F set to zero for negative F^2^. The threshold expression of
 F^2^ > 2sigma(F^2^) is used only for calculating R-factors(gt) etc. and is
 not relevant to the choice of reflections for refinement.  R-factors based
 on F^2^ are statistically about twice as large as those based on F, and R-
 factors based on ALL data will be even larger.
;
_reflns_number_total     6247
_reflns_number_gt     5231
_reflns_threshold_expression     I>2\s(I)
_refine_ls_structure_factor_coef     Fsqd
_refine_ls_matrix_type     full
_refine_ls_R_factor_all     0.0548
_refine_ls_R_factor_gt     0.0439
_refine_ls_wR_factor_gt     0.1008
_refine_ls_wR_factor_ref     0.1069
_refine_ls_goodness_of_fit_ref     1.039
_refine_ls_restrained_S_all     1.039
_refine_ls_number_reflns     6247
_refine_ls_number_parameters     330
_refine_ls_number_restraints     4
_refine_ls_hydrogen_treatment     mixed
_refine_ls_weighting_scheme     calc
_refine_ls_weighting_details
         'calc w=1/[\s^2^(Fo^2^)+(0.0415P)^2^+2.2656P] where P=(Fo^2^+2Fc^2^)/3'
_atom_sites_solution_hydrogens     difmap
_atom_sites_solution_primary     direct
_atom_sites_solution_secondary     difmap
_refine_ls_shift/su_max     0.001
_refine_ls_shift/su_mean     0.000
_refine_diff_density_max     0.265
_refine_diff_density_min     -0.293
_refine_ls_extinction_method     none
_refine_ls_extinction_coef     ?
loop_
    _atom_type_symbol
    _atom_type_description
    _atom_type_scat_dispersion_real
    _atom_type_scat_dispersion_imag
    _atom_type_scat_source
    'C' 'C' 0.0033 0.0016
                         'International Tables Vol C Tables 4.2.6.8 and 6.1.1.4'
    'H' 'H' 0.0000 0.0000
                         'International Tables Vol C Tables 4.2.6.8 and 6.1.1.4'
    'N' 'N' 0.0061 0.0033
                         'International Tables Vol C Tables 4.2.6.8 and 6.1.1.4'
    'O' 'O' 0.0106 0.0060
                         'International Tables Vol C Tables 4.2.6.8 and 6.1.1.4'
    'Cl' 'Cl' 0.1484 0.1585
                         'International Tables Vol C Tables 4.2.6.8 and 6.1.1.4'
_computing_data_collection     '<i>CrysAlis PRO</i> (Oxford Diffraction, 2010)'
_computing_cell_refinement     '<i>CrysAlis PRO</i> (Oxford Diffraction, 2010)'
_computing_data_reduction     '<i>CrysAlis RED</i> (Oxford Diffraction, 2010)'
_computing_structure_solution     '<i>SHELXS97</i> (Sheldrick, 2008)'
_computing_structure_refinement     '<i>SHELXL97</i> (Sheldrick, 2008)'
_computing_molecular_graphics
       '<i>SHELXTL</i> (Sheldrick, 2008) and <i>DIAMOND</i> (Brandenburg, 1998)'
_computing_publication_material     '<i>SHELXTL</i> (Sheldrick, 2008)'
loop_
    _atom_site_type_symbol
    _atom_site_label
    _atom_site_fract_x
    _atom_site_fract_y
    _atom_site_fract_z
    _atom_site_U_iso_or_equiv
    _atom_site_adp_type
    _atom_site_calc_flag
    _atom_site_refinement_flags
    _atom_site_occupancy
    _atom_site_symmetry_multiplicity
    _atom_site_disorder_assembly
    _atom_site_disorder_group
    Cl Cl1 1.17722(2) 0.58038(4) 0.26920(2) 0.06055(15) Uani d . 1 2 . .
    N N1 0.47942(7) 0.28878(9) 0.58732(6) 0.0379(3) Uani d . 1 2 . .
    N N2 0.74378(6) 0.48771(7) 0.48602(5) 0.0261(2) Uani d . 1 2 . .
    O O1 0.56971(7) 0.30669(7) 0.50943(5) 0.0394(3) Uani d . 1 2 . .
    O O2 0.85002(6) 0.68017(7) 0.44131(5) 0.0367(2) Uani d D 1 2 . .
    H H2O 0.8828(11) 0.7037(13) 0.4658(9) 0.059(6) Uiso d D 1 2 . .
    O O1W 0.75307(10) 0.33121(10) 0.40445(7) 0.0636(4) Uani d D 1 2 . .
    H H1W 0.7543(17) 0.3701(14) 0.4371(11) 0.101(9) Uiso d D 1 2 . .
    H H2W 0.7248(16) 0.2875(14) 0.4215(13) 0.114(11) Uiso d D 1 2 . .
    C C1 1.09073(8) 0.58308(12) 0.31591(7) 0.0390(4) Uani d . 1 2 . .
    C C2 1.06820(9) 0.66035(11) 0.34473(8) 0.0435(4) Uani d . 1 2 . .
    H H2 1.0998 0.7104 0.3408 0.052 Uiso calc R 1 2 . .
    C C3 0.99766(9) 0.66366(10) 0.37999(8) 0.0369(3) Uani d . 1 2 . .
    H H3 0.9822 0.7165 0.3992 0.044 Uiso calc R 1 2 . .
    C C4 0.95013(8) 0.58960(9) 0.38694(6) 0.0288(3) Uani d . 1 2 . .
    C C5 0.97593(9) 0.51173(11) 0.35815(8) 0.0417(4) Uani d . 1 2 . .
    H H5 0.9455 0.4609 0.3630 0.050 Uiso calc R 1 2 . .
    C C6 1.04572(10) 0.50782(12) 0.32247(8) 0.0454(4) Uani d . 1 2 . .
    H H6 1.0618 0.4552 0.3033 0.054 Uiso calc R 1 2 . .
    C C7 0.87288(8) 0.59170(9) 0.42628(6) 0.0269(3) Uani d . 1 2 . .
    C C8 0.80218(8) 0.55421(10) 0.38837(6) 0.0303(3) Uani d . 1 2 . .
    H H8A 0.7906 0.5926 0.3520 0.036 Uiso calc R 1 2 . .
    H H8B 0.8163 0.4966 0.3714 0.036 Uiso calc R 1 2 . .
    C C9 0.72810(8) 0.54558(10) 0.43032(6) 0.0305(3) Uani d . 1 2 . .
    H H9A 0.7120 0.6035 0.4456 0.037 Uiso calc R 1 2 . .
    H H9B 0.6848 0.5214 0.4048 0.037 Uiso calc R 1 2 . .
    C C10 0.80641(9) 0.52790(11) 0.52601(6) 0.0335(3) Uani d . 1 2 . .
    H H10A 0.8157 0.4914 0.5638 0.040 Uiso calc R 1 2 . .
    H H10B 0.7888 0.5854 0.5408 0.040 Uiso calc R 1 2 . .
    C C11 0.88357(8) 0.53792(10) 0.48847(6) 0.0326(3) Uani d . 1 2 . .
    H H11A 0.9038 0.4798 0.4775 0.039 Uiso calc R 1 2 . .
    H H11B 0.9228 0.5667 0.5157 0.039 Uiso calc R 1 2 . .
    C C12 0.67039(8) 0.47411(9) 0.52392(7) 0.0298(3) Uani d . 1 2 . .
    H H12A 0.6268 0.4596 0.4950 0.036 Uiso calc R 1 2 . .
    H H12B 0.6568 0.5282 0.5465 0.036 Uiso calc R 1 2 . .
    C C13 0.68173(8) 0.39967(9) 0.57288(6) 0.0287(3) Uani d . 1 2 . .
    H H13A 0.7225 0.4176 0.6035 0.034 Uiso calc R 1 2 . .
    H H13B 0.7017 0.3483 0.5500 0.034 Uiso calc R 1 2 . .
    C C14 0.60632(7) 0.37140(8) 0.61187(6) 0.0246(3) Uani d . 1 2 . .
    C C15 0.57026(8) 0.45613(8) 0.63995(6) 0.0256(3) Uani d . 1 2 . .
    C C16 0.49950(9) 0.49212(10) 0.61733(7) 0.0354(3) Uani d . 1 2 . .
    H H16 0.4701 0.4617 0.5863 0.042 Uiso calc R 1 2 . .
    C C17 0.47176(10) 0.57271(11) 0.64016(8) 0.0428(4) Uani d . 1 2 . .
    H H17 0.4241 0.5956 0.6246 0.051 Uiso calc R 1 2 . .
    C C18 0.51458(10) 0.61866(10) 0.68566(8) 0.0403(4) Uani d . 1 2 . .
    H H18 0.4953 0.6718 0.7018 0.048 Uiso calc R 1 2 . .
    C C19 0.58649(9) 0.58545(10) 0.70730(8) 0.0371(3) Uani d . 1 2 . .
    H H19 0.6165 0.6172 0.7371 0.044 Uiso calc R 1 2 . .
    C C20 0.61395(8) 0.50510(9) 0.68474(7) 0.0307(3) Uani d . 1 2 . .
    H H20 0.6624 0.4833 0.6997 0.037 Uiso calc R 1 2 . .
    C C21 0.63539(8) 0.30328(9) 0.66256(6) 0.0260(3) Uani d . 1 2 . .
    C C22 0.67485(10) 0.22848(10) 0.63995(7) 0.0363(3) Uani d . 1 2 . .
    H H22 0.6805 0.2201 0.5956 0.044 Uiso calc R 1 2 . .
    C C23 0.70578(11) 0.16645(11) 0.68201(8) 0.0437(4) Uani d . 1 2 . .
    H H23 0.7320 0.1171 0.6658 0.052 Uiso calc R 1 2 . .
    C C24 0.69791(10) 0.17757(10) 0.74803(8) 0.0394(3) Uani d . 1 2 . .
    H H24 0.7197 0.1367 0.7765 0.047 Uiso calc R 1 2 . .
    C C25 0.65740(9) 0.24984(10) 0.77106(7) 0.0345(3) Uani d . 1 2 . .
    H H25 0.6511 0.2572 0.8155 0.041 Uiso calc R 1 2 . .
    C C26 0.62582(8) 0.31198(9) 0.72898(6) 0.0300(3) Uani d . 1 2 . .
    H H26 0.5979 0.3600 0.7454 0.036 Uiso calc R 1 2 . .
    C C27 0.54922(8) 0.32055(9) 0.56588(6) 0.0289(3) Uani d . 1 2 . .
    C C28 0.43120(11) 0.23911(14) 0.54098(10) 0.0598(5) Uani d . 1 2 . .
    H H28A 0.4215 0.2748 0.5034 0.090 Uiso calc R 1 2 . .
    H H28B 0.3813 0.2234 0.5606 0.090 Uiso calc R 1 2 . .
    H H28C 0.4591 0.1865 0.5285 0.090 Uiso calc R 1 2 . .
    C C29 0.44931(10) 0.29174(13) 0.65343(9) 0.0502(4) Uani d . 1 2 . .
    H H29A 0.4573 0.2354 0.6737 0.075 Uiso calc R 1 2 . .
    H H29B 0.3935 0.3053 0.6528 0.075 Uiso calc R 1 2 . .
    H H29C 0.4773 0.3364 0.6773 0.075 Uiso calc R 1 2 . .
loop_
    _atom_site_aniso_label
    _atom_site_aniso_U_11
    _atom_site_aniso_U_22
    _atom_site_aniso_U_33
    _atom_site_aniso_U_12
    _atom_site_aniso_U_13
    _atom_site_aniso_U_23
    Cl1 0.0316(2) 0.0921(4) 0.0580(3) 0.0086(2) 0.01224(18) 0.0166(2)
    N1 0.0325(6) 0.0378(7) 0.0433(7) -0.0056(5) 0.0020(5) -0.0085(6)
    N2 0.0259(5) 0.0302(6) 0.0222(5) -0.0031(4) 0.0004(4) 0.0026(4)
    O1 0.0500(6) 0.0377(6) 0.0304(5) -0.0004(5) 0.0027(5) -0.0083(4)
    O2 0.0356(5) 0.0290(5) 0.0454(6) -0.0024(4) 0.0008(5) -0.0055(5)
    O1W 0.0782(10) 0.0581(9) 0.0545(8) -0.0109(8) 0.0067(7) -0.0136(7)
    C1 0.0258(7) 0.0588(10) 0.0326(7) 0.0022(7) 0.0012(6) 0.0100(7)
    C2 0.0328(8) 0.0425(9) 0.0551(10) -0.0067(7) 0.0044(7) 0.0118(7)
    C3 0.0348(7) 0.0325(8) 0.0433(8) -0.0040(6) 0.0021(6) 0.0036(6)
    C4 0.0292(6) 0.0325(7) 0.0247(6) -0.0029(5) -0.0019(5) 0.0021(5)
    C5 0.0376(8) 0.0384(8) 0.0491(9) -0.0082(7) 0.0070(7) -0.0096(7)
    C6 0.0379(8) 0.0505(10) 0.0478(9) 0.0008(7) 0.0060(7) -0.0130(8)
    C7 0.0281(6) 0.0262(6) 0.0264(6) -0.0038(5) 0.0007(5) -0.0002(5)
    C8 0.0325(7) 0.0359(7) 0.0226(6) -0.0066(6) -0.0026(5) 0.0036(5)
    C9 0.0287(7) 0.0345(7) 0.0282(6) -0.0031(6) -0.0035(5) 0.0058(6)
    C10 0.0352(7) 0.0433(8) 0.0221(6) -0.0091(6) -0.0025(5) 0.0014(6)
    C11 0.0293(7) 0.0406(8) 0.0280(6) -0.0061(6) -0.0050(5) 0.0047(6)
    C12 0.0272(6) 0.0314(7) 0.0309(7) 0.0015(5) 0.0046(5) 0.0038(5)
    C13 0.0269(6) 0.0313(7) 0.0280(6) 0.0026(5) 0.0060(5) 0.0035(5)
    C14 0.0252(6) 0.0237(6) 0.0249(6) 0.0019(5) 0.0032(5) 0.0000(5)
    C15 0.0260(6) 0.0238(6) 0.0269(6) 0.0008(5) 0.0048(5) 0.0014(5)
    C16 0.0337(7) 0.0324(7) 0.0400(8) 0.0046(6) -0.0053(6) -0.0037(6)
    C17 0.0365(8) 0.0348(8) 0.0571(10) 0.0116(7) -0.0044(7) -0.0015(7)
    C18 0.0440(8) 0.0253(7) 0.0515(9) 0.0068(6) 0.0079(7) -0.0037(6)
    C19 0.0392(8) 0.0293(7) 0.0427(8) -0.0036(6) 0.0002(6) -0.0069(6)
    C20 0.0275(6) 0.0283(7) 0.0363(7) 0.0003(5) 0.0008(5) -0.0009(6)
    C21 0.0261(6) 0.0241(6) 0.0277(6) -0.0002(5) 0.0018(5) 0.0005(5)
    C22 0.0482(8) 0.0329(8) 0.0280(7) 0.0101(6) 0.0012(6) -0.0027(6)
    C23 0.0559(10) 0.0341(8) 0.0411(8) 0.0172(7) -0.0005(7) -0.0005(7)
    C24 0.0463(8) 0.0352(8) 0.0369(7) 0.0051(7) -0.0063(7) 0.0078(6)
    C25 0.0403(8) 0.0370(8) 0.0263(6) -0.0042(6) 0.0009(6) 0.0034(6)
    C26 0.0335(7) 0.0266(7) 0.0299(7) -0.0005(6) 0.0066(5) -0.0011(5)
    C27 0.0326(7) 0.0238(6) 0.0302(7) 0.0043(5) -0.0001(5) -0.0019(5)
    C28 0.0468(10) 0.0601(12) 0.0723(12) -0.0139(9) -0.0054(9) -0.0236(10)
    C29 0.0404(9) 0.0603(11) 0.0500(10) -0.0135(8) 0.0127(7) -0.0020(8)
_geom_special_details
;
 All esds (except the esd in the dihedral angle between two l.s. planes)
 are estimated using the full covariance matrix.  The cell esds are taken
 into account individually in the estimation of esds in distances, angles
 and torsion angles; correlations between esds in cell parameters are only
 used when they are defined by crystal symmetry.  An approximate (isotropic)
 treatment of cell esds is used for estimating esds involving l.s. planes.
;
loop_
    _geom_bond_atom_site_label_1
    _geom_bond_atom_site_label_2
    _geom_bond_site_symmetry_2
    _geom_bond_distance
    _geom_bond_publ_flag
    Cl1 C1 . 1.7440(15) ?
    N1 C27 . 1.3419(18) ?
    N1 C29 . 1.457(2) ?
    N1 C28 . 1.462(2) ?
    N2 C10 . 1.4693(17) ?
    N2 C9 . 1.4705(16) ?
    N2 C12 . 1.4743(16) ?
    O1 C27 . 1.2340(16) ?
    O2 C7 . 1.4284(17) ?
    O2 H2O . 0.827(15) ?
    O1W H1W . 0.896(16) ?
    O1W H2W . 0.888(16) ?
    C1 C2 . 1.367(2) ?
    C1 C6 . 1.375(2) ?
    C2 C3 . 1.391(2) ?
    C2 H2 . 0.9300 ?
    C3 C4 . 1.384(2) ?
    C3 H3 . 0.9300 ?
    C4 C5 . 1.390(2) ?
    C4 C7 . 1.5307(18) ?
    C5 C6 . 1.386(2) ?
    C5 H5 . 0.9300 ?
    C6 H6 . 0.9300 ?
    C7 C8 . 1.5312(18) ?
    C7 C11 . 1.5321(18) ?
    C8 C9 . 1.5214(19) ?
    C8 H8A . 0.9700 ?
    C8 H8B . 0.9700 ?
    C9 H9A . 0.9700 ?
    C9 H9B . 0.9700 ?
    C10 C11 . 1.5174(19) ?
    C10 H10A . 0.9700 ?
    C10 H10B . 0.9700 ?
    C11 H11A . 0.9700 ?
    C11 H11B . 0.9700 ?
    C12 C13 . 1.5269(18) ?
    C12 H12A . 0.9700 ?
    C12 H12B . 0.9700 ?
    C13 C14 . 1.5606(17) ?
    C13 H13A . 0.9700 ?
    C13 H13B . 0.9700 ?
    C14 C15 . 1.5332(17) ?
    C14 C21 . 1.5493(18) ?
    C14 C27 . 1.5542(18) ?
    C15 C16 . 1.3880(19) ?
    C15 C20 . 1.3946(19) ?
    C16 C17 . 1.389(2) ?
    C16 H16 . 0.9300 ?
    C17 C18 . 1.373(2) ?
    C17 H17 . 0.9300 ?
    C18 C19 . 1.382(2) ?
    C18 H18 . 0.9300 ?
    C19 C20 . 1.383(2) ?
    C19 H19 . 0.9300 ?
    C20 H20 . 0.9300 ?
    C21 C26 . 1.3879(18) ?
    C21 C22 . 1.3934(19) ?
    C22 C23 . 1.381(2) ?
    C22 H22 . 0.9300 ?
    C23 C24 . 1.381(2) ?
    C23 H23 . 0.9300 ?
    C24 C25 . 1.374(2) ?
    C24 H24 . 0.9300 ?
    C25 C26 . 1.387(2) ?
    C25 H25 . 0.9300 ?
    C26 H26 . 0.9300 ?
    C28 H28A . 0.9600 ?
    C28 H28B . 0.9600 ?
    C28 H28C . 0.9600 ?
    C29 H29A . 0.9600 ?
    C29 H29B . 0.9600 ?
    C29 H29C . 0.9600 ?
loop_
    _geom_angle_atom_site_label_1
    _geom_angle_atom_site_label_2
    _geom_angle_atom_site_label_3
    _geom_angle_site_symmetry_1
    _geom_angle_site_symmetry_3
    _geom_angle
    _geom_angle_publ_flag
    C27 N1 C29 . . 126.97(13) ?
    C27 N1 C28 . . 116.86(13) ?
    C29 N1 C28 . . 115.94(14) ?
    C10 N2 C9 . . 108.73(11) ?
    C10 N2 C12 . . 110.93(10) ?
    C9 N2 C12 . . 110.46(10) ?
    C7 O2 H2O . . 111.0(15) ?
    H1W O1W H2W . . 101.9(19) ?
    C2 C1 C6 . . 121.03(14) ?
    C2 C1 Cl1 . . 119.44(13) ?
    C6 C1 Cl1 . . 119.52(13) ?
    C1 C2 C3 . . 119.64(15) ?
    C1 C2 H2 . . 120.2 ?
    C3 C2 H2 . . 120.2 ?
    C4 C3 C2 . . 121.05(15) ?
    C4 C3 H3 . . 119.5 ?
    C2 C3 H3 . . 119.5 ?
    C3 C4 C5 . . 117.63(13) ?
    C3 C4 C7 . . 121.77(13) ?
    C5 C4 C7 . . 120.58(12) ?
    C6 C5 C4 . . 121.82(15) ?
    C6 C5 H5 . . 119.1 ?
    C4 C5 H5 . . 119.1 ?
    C1 C6 C5 . . 118.80(16) ?
    C1 C6 H6 . . 120.6 ?
    C5 C6 H6 . . 120.6 ?
    O2 C7 C4 . . 111.26(11) ?
    O2 C7 C8 . . 104.54(11) ?
    C4 C7 C8 . . 112.17(11) ?
    O2 C7 C11 . . 110.37(11) ?
    C4 C7 C11 . . 109.57(11) ?
    C8 C7 C11 . . 108.81(11) ?
    C9 C8 C7 . . 111.97(11) ?
    C9 C8 H8A . . 109.2 ?
    C7 C8 H8A . . 109.2 ?
    C9 C8 H8B . . 109.2 ?
    C7 C8 H8B . . 109.2 ?
    H8A C8 H8B . . 107.9 ?
    N2 C9 C8 . . 110.54(11) ?
    N2 C9 H9A . . 109.5 ?
    C8 C9 H9A . . 109.5 ?
    N2 C9 H9B . . 109.5 ?
    C8 C9 H9B . . 109.5 ?
    H9A C9 H9B . . 108.1 ?
    N2 C10 C11 . . 111.40(11) ?
    N2 C10 H10A . . 109.3 ?
    C11 C10 H10A . . 109.3 ?
    N2 C10 H10B . . 109.3 ?
    C11 C10 H10B . . 109.3 ?
    H10A C10 H10B . . 108.0 ?
    C10 C11 C7 . . 112.46(11) ?
    C10 C11 H11A . . 109.1 ?
    C7 C11 H11A . . 109.1 ?
    C10 C11 H11B . . 109.1 ?
    C7 C11 H11B . . 109.1 ?
    H11A C11 H11B . . 107.8 ?
    N2 C12 C13 . . 110.54(11) ?
    N2 C12 H12A . . 109.5 ?
    C13 C12 H12A . . 109.5 ?
    N2 C12 H12B . . 109.5 ?
    C13 C12 H12B . . 109.5 ?
    H12A C12 H12B . . 108.1 ?
    C12 C13 C14 . . 116.33(11) ?
    C12 C13 H13A . . 108.2 ?
    C14 C13 H13A . . 108.2 ?
    C12 C13 H13B . . 108.2 ?
    C14 C13 H13B . . 108.2 ?
    H13A C13 H13B . . 107.4 ?
    C15 C14 C21 . . 115.23(10) ?
    C15 C14 C27 . . 113.76(10) ?
    C21 C14 C27 . . 106.10(10) ?
    C15 C14 C13 . . 106.61(10) ?
    C21 C14 C13 . . 106.04(10) ?
    C27 C14 C13 . . 108.71(10) ?
    C16 C15 C20 . . 117.68(12) ?
    C16 C15 C14 . . 122.64(12) ?
    C20 C15 C14 . . 119.27(11) ?
    C15 C16 C17 . . 121.18(14) ?
    C15 C16 H16 . . 119.4 ?
    C17 C16 H16 . . 119.4 ?
    C18 C17 C16 . . 120.17(14) ?
    C18 C17 H17 . . 119.9 ?
    C16 C17 H17 . . 119.9 ?
    C17 C18 C19 . . 119.61(14) ?
    C17 C18 H18 . . 120.2 ?
    C19 C18 H18 . . 120.2 ?
    C18 C19 C20 . . 120.19(14) ?
    C18 C19 H19 . . 119.9 ?
    C20 C19 H19 . . 119.9 ?
    C19 C20 C15 . . 121.11(13) ?
    C19 C20 H20 . . 119.4 ?
    C15 C20 H20 . . 119.4 ?
    C26 C21 C22 . . 117.64(12) ?
    C26 C21 C14 . . 124.66(12) ?
    C22 C21 C14 . . 117.70(11) ?
    C23 C22 C21 . . 121.41(13) ?
    C23 C22 H22 . . 119.3 ?
    C21 C22 H22 . . 119.3 ?
    C24 C23 C22 . . 120.18(14) ?
    C24 C23 H23 . . 119.9 ?
    C22 C23 H23 . . 119.9 ?
    C25 C24 C23 . . 119.12(14) ?
    C25 C24 H24 . . 120.4 ?
    C23 C24 H24 . . 120.4 ?
    C24 C25 C26 . . 120.86(13) ?
    C24 C25 H25 . . 119.6 ?
    C26 C25 H25 . . 119.6 ?
    C25 C26 C21 . . 120.74(13) ?
    C25 C26 H26 . . 119.6 ?
    C21 C26 H26 . . 119.6 ?
    O1 C27 N1 . . 119.63(13) ?
    O1 C27 C14 . . 119.36(12) ?
    N1 C27 C14 . . 120.96(12) ?
    N1 C28 H28A . . 109.5 ?
    N1 C28 H28B . . 109.5 ?
    H28A C28 H28B . . 109.5 ?
    N1 C28 H28C . . 109.5 ?
    H28A C28 H28C . . 109.5 ?
    H28B C28 H28C . . 109.5 ?
    N1 C29 H29A . . 109.5 ?
    N1 C29 H29B . . 109.5 ?
    H29A C29 H29B . . 109.5 ?
    N1 C29 H29C . . 109.5 ?
    H29A C29 H29C . . 109.5 ?
    H29B C29 H29C . . 109.5 ?
loop_
    _geom_torsion_atom_site_label_1
    _geom_torsion_atom_site_label_2
    _geom_torsion_atom_site_label_3
    _geom_torsion_atom_site_label_4
    _geom_torsion_site_symmetry_1
    _geom_torsion_site_symmetry_2
    _geom_torsion_site_symmetry_3
    _geom_torsion_site_symmetry_4
    _geom_torsion
    _geom_torsion_publ_flag
    C6 C1 C2 C3 . . . . -1.6(2) ?
    Cl1 C1 C2 C3 . . . . 177.56(12) ?
    C1 C2 C3 C4 . . . . 0.6(2) ?
    C2 C3 C4 C5 . . . . 0.8(2) ?
    C2 C3 C4 C7 . . . . 179.21(13) ?
    C3 C4 C5 C6 . . . . -1.3(2) ?
    C7 C4 C5 C6 . . . . -179.78(14) ?
    C2 C1 C6 C5 . . . . 1.0(3) ?
    Cl1 C1 C6 C5 . . . . -178.10(13) ?
    C4 C5 C6 C1 . . . . 0.5(3) ?
    C3 C4 C7 O2 . . . . 12.31(18) ?
    C5 C4 C7 O2 . . . . -169.32(13) ?
    C3 C4 C7 C8 . . . . 129.02(14) ?
    C5 C4 C7 C8 . . . . -52.61(17) ?
    C3 C4 C7 C11 . . . . -110.02(15) ?
    C5 C4 C7 C11 . . . . 68.35(16) ?
    O2 C7 C8 C9 . . . . -66.58(14) ?
    C4 C7 C8 C9 . . . . 172.74(11) ?
    C11 C7 C8 C9 . . . . 51.34(15) ?
    C10 N2 C9 C8 . . . . 62.26(14) ?
    C12 N2 C9 C8 . . . . -175.80(11) ?
    C7 C8 C9 N2 . . . . -58.86(15) ?
    C9 N2 C10 C11 . . . . -61.25(15) ?
    C12 N2 C10 C11 . . . . 177.10(12) ?
    N2 C10 C11 C7 . . . . 56.54(17) ?
    O2 C7 C11 C10 . . . . 64.01(15) ?
    C4 C7 C11 C10 . . . . -173.13(12) ?
    C8 C7 C11 C10 . . . . -50.16(16) ?
    C10 N2 C12 C13 . . . . -71.26(15) ?
    C9 N2 C12 C13 . . . . 168.11(11) ?
    N2 C12 C13 C14 . . . . -174.15(11) ?
    C12 C13 C14 C15 . . . . -50.72(15) ?
    C12 C13 C14 C21 . . . . -173.99(11) ?
    C12 C13 C14 C27 . . . . 72.30(15) ?
    C21 C14 C15 C16 . . . . -133.97(13) ?
    C27 C14 C15 C16 . . . . -11.12(18) ?
    C13 C14 C15 C16 . . . . 108.68(14) ?
    C21 C14 C15 C20 . . . . 53.60(16) ?
    C27 C14 C15 C20 . . . . 176.46(12) ?
    C13 C14 C15 C20 . . . . -63.74(15) ?
    C20 C15 C16 C17 . . . . -2.2(2) ?
    C14 C15 C16 C17 . . . . -174.70(14) ?
    C15 C16 C17 C18 . . . . 0.3(3) ?
    C16 C17 C18 C19 . . . . 1.8(3) ?
    C17 C18 C19 C20 . . . . -2.0(2) ?
    C18 C19 C20 C15 . . . . 0.1(2) ?
    C16 C15 C20 C19 . . . . 1.9(2) ?
    C14 C15 C20 C19 . . . . 174.73(13) ?
    C15 C14 C21 C26 . . . . 4.52(18) ?
    C27 C14 C21 C26 . . . . -122.32(14) ?
    C13 C14 C21 C26 . . . . 122.19(14) ?
    C15 C14 C21 C22 . . . . -174.61(12) ?
    C27 C14 C21 C22 . . . . 58.54(15) ?
    C13 C14 C21 C22 . . . . -56.95(15) ?
    C26 C21 C22 C23 . . . . -2.1(2) ?
    C14 C21 C22 C23 . . . . 177.10(15) ?
    C21 C22 C23 C24 . . . . 0.1(3) ?
    C22 C23 C24 C25 . . . . 1.5(3) ?
    C23 C24 C25 C26 . . . . -1.1(2) ?
    C24 C25 C26 C21 . . . . -0.9(2) ?
    C22 C21 C26 C25 . . . . 2.5(2) ?
    C14 C21 C26 C25 . . . . -176.64(13) ?
    C29 N1 C27 O1 . . . . 173.93(16) ?
    C28 N1 C27 O1 . . . . -0.3(2) ?
    C29 N1 C27 C14 . . . . -3.6(2) ?
    C28 N1 C27 C14 . . . . -177.83(14) ?
    C15 C14 C27 O1 . . . . 121.16(13) ?
    C21 C14 C27 O1 . . . . -111.12(13) ?
    C13 C14 C27 O1 . . . . 2.55(17) ?
    C15 C14 C27 N1 . . . . -61.33(16) ?
    C21 C14 C27 N1 . . . . 66.39(15) ?
    C13 C14 C27 N1 . . . . -179.94(12) ?
loop_
    _geom_hbond_atom_site_label_D
    _geom_hbond_atom_site_label_H
    _geom_hbond_atom_site_label_A
    _geom_hbond_site_symmetry_A
    _geom_hbond_distance_DH
    _geom_hbond_distance_HA
    _geom_hbond_distance_DA
    _geom_hbond_angle_DHA
    O1W H2W O2 7_755 0.888(16) 2.095(17) 2.9684(19) 168(3)
    O1W H1W N2 . 0.896(16) 2.056(17) 2.9132(18) 160(2)
    O2 H2O O1 7_765 0.827(15) 1.971(17) 2.7333(15) 153(2)
    C28 H28B O1W 3_456 0.96 2.42 3.369(3) 171.0
_iucr_refine_instructions_details
;
TITL HSY1028B IN PBCA
CELL  0.71073 16.78690 15.15060 20.66170 90.00000 90.00000 90.00000
ZERR 8  0.00040  0.00060  0.00060  0.00000  0.00000  0.00000
LATT 1
SYMM -X+ 0.50000, -Y, Z+ 0.50000
SYMM X+ 0.50000, -Y+ 0.50000, -Z
SYMM -X, Y+ 0.50000, -Z+ 0.50000
SFAC C H N O CL
UNIT 232 280 16 24 8
L.S. 20
ACTA 50
BOND $H
FMAP 2
PLAN 10
HTAB
EQIV $1 1.5-X, -0.5+Y, Z
EQIV $2 1.5-X, 0.5+Y, Z
EQIV $3 -0.5+X, 0.5-Y, 1-Z
HTAB O1W O2_$1
HTAB O1W N2
HTAB O2 O1_$2
HTAB C28 O1W_$3
MPLA 6 C7 C8 C9 N2 C10 C11
MPLA 6 C1 C2 C3 C4 C5 C6
MPLA 6 C15 C16 C17 C18 C19 C20
MPLA 6 C21 C22 C23 C24 C25 C26
DFIX 0.85 0.02 O1W H1W O1W H2W
DFIX 1.35 0.02 H1W H2W
CONF
DFIX O2 H2O 0.82
WGHT    0.041500    2.265600
FVAR       0.33170
CL1   5    1.177224    0.580381    0.269197    11.00000    0.03156    0.09211 =
         0.05797    0.01660    0.01224    0.00857
N1    3    0.479423    0.288777    0.587319    11.00000    0.03254    0.03780 =
         0.04333   -0.00849    0.00198   -0.00557
N2    3    0.743778    0.487708    0.486021    11.00000    0.02589    0.03021 =
         0.02218    0.00261    0.00044   -0.00310
O1    4    0.569713    0.306687    0.509435    11.00000    0.05000    0.03770 =
         0.03044   -0.00828    0.00271   -0.00040
O2    4    0.850021    0.680169    0.441310    11.00000    0.03556    0.02902 =
         0.04538   -0.00545    0.00077   -0.00240
H2O   2    0.882761    0.703688    0.465752    11.00000    0.05867
O1W   4    0.753068    0.331210    0.404450    11.00000    0.07824    0.05812 =
         0.05447   -0.01364    0.00667   -0.01092
H1W   2    0.754347    0.370106    0.437073    11.00000    0.10054
H2W   2    0.724820    0.287478    0.421485    11.00000    0.11350
C1    1    1.090728    0.583082    0.315909    11.00000    0.02577    0.05878 =
         0.03258    0.00997    0.00124    0.00220
C2    1    1.068197    0.660352    0.344726    11.00000    0.03284    0.04249 =
         0.05512    0.01178    0.00438   -0.00665
AFIX  43
H2    2    1.099847    0.710445    0.340781    11.00000   -1.20000
AFIX   0
C3    1    0.997664    0.663662    0.379988    11.00000    0.03477    0.03249 =
         0.04333    0.00358    0.00214   -0.00397
AFIX  43
H3    2    0.982198    0.716467    0.399194    11.00000   -1.20000
AFIX   0
C4    1    0.950129    0.589596    0.386944    11.00000    0.02925    0.03246 =
         0.02471    0.00207   -0.00190   -0.00286
C5    1    0.975927    0.511726    0.358149    11.00000    0.03756    0.03843 =
         0.04909   -0.00959    0.00704   -0.00818
AFIX  43
H5    2    0.945493    0.460858    0.362973    11.00000   -1.20000
AFIX   0
C6    1    1.045724    0.507821    0.322468    11.00000    0.03788    0.05046 =
         0.04783   -0.01304    0.00598    0.00076
AFIX  43
H6    2    1.061831    0.455226    0.303301    11.00000   -1.20000
AFIX   0
C7    1    0.872883    0.591701    0.426277    11.00000    0.02811    0.02619 =
         0.02643   -0.00024    0.00074   -0.00382
C8    1    0.802183    0.554209    0.388374    11.00000    0.03251    0.03591 =
         0.02260    0.00360   -0.00262   -0.00664
AFIX  23
H8A   2    0.790606    0.592594    0.351997    11.00000   -1.20000
H8B   2    0.816329    0.496630    0.371365    11.00000   -1.20000
AFIX   0
C9    1    0.728101    0.545575    0.430319    11.00000    0.02872    0.03450 =
         0.02819    0.00577   -0.00345   -0.00310
AFIX  23
H9A   2    0.712040    0.603454    0.445567    11.00000   -1.20000
H9B   2    0.684835    0.521359    0.404765    11.00000   -1.20000
AFIX   0
C10   1    0.806409    0.527900    0.526008    11.00000    0.03519    0.04325 =
         0.02205    0.00138   -0.00252   -0.00913
AFIX  23
H10A  2    0.815707    0.491353    0.563806    11.00000   -1.20000
H10B  2    0.788787    0.585448    0.540785    11.00000   -1.20000
AFIX   0
C11   1    0.883570    0.537920    0.488469    11.00000    0.02933    0.04061 =
         0.02798    0.00474   -0.00504   -0.00613
AFIX  23
H11A  2    0.903783    0.479839    0.477494    11.00000   -1.20000
H11B  2    0.922777    0.566718    0.515735    11.00000   -1.20000
AFIX   0
C12   1    0.670385    0.474108    0.523922    11.00000    0.02719    0.03138 =
         0.03085    0.00379    0.00465    0.00149
AFIX  23
H12A  2    0.626818    0.459555    0.494988    11.00000   -1.20000
H12B  2    0.656761    0.528172    0.546502    11.00000   -1.20000
AFIX   0
C13   1    0.681734    0.399671    0.572879    11.00000    0.02690    0.03134 =
         0.02801    0.00346    0.00595    0.00264
AFIX  23
H13A  2    0.722466    0.417624    0.603465    11.00000   -1.20000
H13B  2    0.701738    0.348346    0.549999    11.00000   -1.20000
AFIX   0
C14   1    0.606318    0.371403    0.611873    11.00000    0.02517    0.02372 =
         0.02493   -0.00003    0.00321    0.00195
C15   1    0.570260    0.456132    0.639952    11.00000    0.02603    0.02377 =
         0.02686    0.00137    0.00478    0.00084
C16   1    0.499501    0.492119    0.617335    11.00000    0.03372    0.03237 =
         0.04004   -0.00374   -0.00526    0.00463
AFIX  43
H16   2    0.470135    0.461739    0.586343    11.00000   -1.20000
AFIX   0
C17   1    0.471756    0.572714    0.640164    11.00000    0.03648    0.03482 =
         0.05706   -0.00154   -0.00445    0.01156
AFIX  43
H17   2    0.424057    0.595595    0.624587    11.00000   -1.20000
AFIX   0
C18   1    0.514581    0.618664    0.685665    11.00000    0.04402    0.02526 =
         0.05148   -0.00369    0.00792    0.00680
AFIX  43
H18   2    0.495313    0.671825    0.701832    11.00000   -1.20000
AFIX   0
C19   1    0.586488    0.585452    0.707296    11.00000    0.03922    0.02930 =
         0.04266   -0.00693    0.00024   -0.00362
AFIX  43
H19   2    0.616486    0.617238    0.737107    11.00000   -1.20000
AFIX   0
C20   1    0.613952    0.505103    0.684743    11.00000    0.02752    0.02833 =
         0.03627   -0.00085    0.00075    0.00031
AFIX  43
H20   2    0.662378    0.483347    0.699693    11.00000   -1.20000
AFIX   0
C21   1    0.635385    0.303280    0.662563    11.00000    0.02609    0.02408 =
         0.02770    0.00051    0.00185   -0.00016
C22   1    0.674851    0.228481    0.639950    11.00000    0.04817    0.03290 =
         0.02796   -0.00269    0.00123    0.01007
AFIX  43
H22   2    0.680488    0.220141    0.595592    11.00000   -1.20000
AFIX   0
C23   1    0.705779    0.166453    0.682010    11.00000    0.05592    0.03411 =
         0.04115   -0.00050   -0.00050    0.01716
AFIX  43
H23   2    0.731969    0.117074    0.665818    11.00000   -1.20000
AFIX   0
C24   1    0.697914    0.177565    0.748025    11.00000    0.04627    0.03518 =
         0.03685    0.00780   -0.00633    0.00508
AFIX  43
H24   2    0.719749    0.136674    0.776524    11.00000   -1.20000
AFIX   0
C25   1    0.657402    0.249838    0.771062    11.00000    0.04026    0.03704 =
         0.02626    0.00343    0.00092   -0.00425
AFIX  43
H25   2    0.651077    0.257180    0.815454    11.00000   -1.20000
AFIX   0
C26   1    0.625817    0.311983    0.728979    11.00000    0.03348    0.02660 =
         0.02993   -0.00111    0.00656   -0.00047
AFIX  43
H26   2    0.597915    0.360022    0.745448    11.00000   -1.20000
AFIX   0
C27   1    0.549215    0.320553    0.565880    11.00000    0.03264    0.02378 =
         0.03018   -0.00189   -0.00008    0.00431
C28   1    0.431198    0.239110    0.540985    11.00000    0.04685    0.06009 =
         0.07233   -0.02360   -0.00538   -0.01387
AFIX 137
H28A  2    0.421481    0.274820    0.503424    11.00000   -1.50000
H28B  2    0.381348    0.223407    0.560628    11.00000   -1.50000
H28C  2    0.459103    0.186496    0.528482    11.00000   -1.50000
AFIX   0
C29   1    0.449305    0.291735    0.653431    11.00000    0.04042    0.06027 =
         0.05002   -0.00200    0.01271   -0.01349
AFIX 137
H29A  2    0.457326    0.235429    0.673719    11.00000   -1.50000
H29B  2    0.393455    0.305335    0.652831    11.00000   -1.50000
H29C  2    0.477293    0.336391    0.677295    11.00000   -1.50000
HKLF 4
REM  HSY1028B IN PBCA
REM R1 =  0.0439 for   5231 Fo > 4sig(Fo)  and  0.0548 for all   6247 data
REM    330 parameters refined using      4 restraints
END
WGHT      0.0415      2.2656
REM Highest difference peak  0.265,  deepest hole -0.293,  1-sigma level  0.038
Q1    1   0.6162  0.3370  0.6377  11.00000  0.05    0.26
Q2    1   0.5870  0.4168  0.6248  11.00000  0.05    0.26
Q3    1   0.8767  0.5613  0.4535  11.00000  0.05    0.26
Q4    1   0.9157  0.5897  0.4095  11.00000  0.05    0.26
Q5    1   0.6397  0.3870  0.5876  11.00000  0.05    0.23
Q6    1   0.8393  0.5734  0.4065  11.00000  0.05    0.21
Q7    1   0.5755  0.3489  0.5935  11.00000  0.05    0.21
Q8    1   0.7666  0.5466  0.4077  11.00000  0.05    0.20
Q9    1   0.9752  0.6236  0.3845  11.00000  0.05    0.19
Q10   1   0.6398  0.2591  0.6514  11.00000  0.05    0.19
;
