# Supplementary material for: Redetermination of loperamide monohydrate
Source: Acta Crystallogr Sect E Struct Rep Online. 2012 Jan 31;68(Pt 2):o539–40. doi: 10.1107/S1600536812003091 (PMC3275278; doi:10.1107/S1600536812003091)
Supplement: Supplementary file 2 [file e-68-0o539-Isup2.hkl]

# 
# h,k,l, Fc-squared, Fo-squared, sigma(Fo-squared) and status flag 
# 
data_I
_shelx_title ' HSY1028B IN PBCA' 
_shelx_refln_list_code          4 
_shelx_F_calc_maximum      314.44 
_exptl_crystal_F_000      2112.00 
_reflns_d_resolution_high  0.7600 
 
loop_ 
 _symmetry_equiv_pos_as_xyz 
 'x, y, z' 
 '-x+1/2, -y, z+1/2' 
 'x+1/2, -y+1/2, -z' 
 '-x, y+1/2, -z+1/2' 
 '-x, -y, -z' 
 'x-1/2, y, -z-1/2' 
 '-x-1/2, y-1/2, z' 
 'x, -y-1/2, z-1/2' 
 
_cell_length_a    16.7869 
_cell_length_b    15.1506 
_cell_length_c    20.6617 
_cell_angle_alpha  90.000 
_cell_angle_beta   90.000 
_cell_angle_gamma  90.000 
 
_shelx_F_squared_multiplier     1.000 
 
loop_ 
 _refln_index_h 
 _refln_index_k 
 _refln_index_l 
 _refln_F_squared_calc 
 _refln_F_squared_meas 
 _refln_F_squared_sigma 
 _refln_observed_status 
   4   0   0       29.15       98.86     21.18 o 
   6   0   0     6281.30     6214.09     71.07 o 
   8   0   0     7922.14     7885.30     53.85 o 
  10   0   0        0.22        7.75      3.74 o 
  12   0   0     1726.75     1607.95     32.77 o 
  14   0   0     2245.03     2155.97     40.98 o 
  16   0   0     4917.31     4798.34    141.06 o 
  18   0   0      137.09      148.16     19.46 o 
  20   0   0      425.86      402.99     47.44 o 
  22   0   0       60.84       83.86     18.39 o 
   4   1   0    41902.79    38578.89    203.82 o 
   6   1   0     4265.73     4154.29     28.48 o 
   8   1   0      801.38      829.27     13.56 o 
  10   1   0      907.20      904.31     13.38 o 
  12   1   0     1058.23     1095.21     15.02 o 
  14   1   0     2266.00     2339.44     31.33 o 
  16   1   0       85.67      113.86     11.85 o 
  18   1   0      455.83      475.11     21.86 o 
  20   1   0        0.01       -0.04      8.99 o 
  22   1   0       14.86        3.16     16.84 o 
   2   2   0     6465.57     6357.04     89.61 o 
   4   2   0     3944.11     4133.45     65.12 o 
   6   2   0       26.04        7.62      2.55 o 
   8   2   0       32.24       43.90      4.00 o 
  10   2   0     5613.54     5445.86     34.72 o 
  12   2   0      220.45      243.11      7.35 o 
  14   2   0     6006.41     5893.57     43.87 o 
  16   2   0      232.82      209.68     12.73 o 
  18   2   0       70.77       58.58      8.75 o 
  20   2   0      251.86      234.79     18.02 o 
   2   3   0      766.49      912.23     36.99 o 
   4   3   0    26451.20    24917.18    110.94 o 
   6   3   0     4486.18     4727.67     46.94 o 
   8   3   0      371.21      388.23     10.62 o 
  10   3   0     7083.06     6985.46     47.48 o 
  12   3   0        0.88        5.59      3.86 o 
  14   3   0     3824.75     3696.24     36.48 o 
  16   3   0      242.61      236.55     14.58 o 
  18   3   0       34.58       10.32      9.61 o 
  20   3   0      231.44      220.26     20.29 o 
   0   4   0    16216.12    15929.99    313.33 o 
   2   4   0     1192.93     1173.96     19.29 o 
   4   4   0      146.78      238.16      9.02 o 
   6   4   0     1202.22     1332.56     20.48 o 
   8   4   0       91.32      140.47      8.09 o 
  10   4   0     2991.37     2831.60     36.08 o 
  12   4   0        5.44       18.25      7.54 o 
  14   4   0       10.29       11.72      4.70 o 
  16   4   0        0.67       -1.17      9.04 o 
  18   4   0       47.16       40.80     11.80 o 
  20   4   0        0.27       -3.84     10.61 o 
   2   5   0      430.66      412.80     10.76 o 
   4   5   0       11.80       15.13      5.18 o 
   6   5   0       10.27       65.38      6.59 o 
   8   5   0     1488.35     1637.42     26.09 o 
  10   5   0        2.74        3.50      4.23 o 
  12   5   0        3.94       20.06      9.09 o 
  14   5   0      145.46      136.20      9.43 o 
  16   5   0      307.08      307.35     20.98 o 
  18   5   0      108.84      119.17     21.59 o 
  20   5   0       85.24       74.53     17.27 o 
   0   6   0    10090.20     9787.59     76.59 o 
   2   6   0      283.04      270.78      9.74 o 
   4   6   0    11473.00    12299.35     78.47 o 
   6   6   0     1689.61     1431.42     26.26 o 
   8   6   0    12128.02    12014.13     72.74 o 
  10   6   0      591.44      587.43     18.00 o 
  12   6   0      824.39      885.54     23.51 o 
  14   6   0     1443.20     1514.25     32.70 o 
  16   6   0      628.35      632.13     35.86 o 
  18   6   0       34.71       37.10     12.28 o 
  20   6   0     1419.33     1437.99     49.74 o 
   2   7   0    18164.98    18282.85     81.62 o 
   4   7   0        4.63       26.70      5.88 o 
   6   7   0      621.54      634.88     28.69 o 
   8   7   0       26.90       31.03      5.66 o 
  10   7   0      482.48      477.48     16.52 o 
  12   7   0      167.87      180.43     12.10 o 
  14   7   0      340.98      347.46     20.91 o 
  16   7   0     1659.32     1599.78     58.62 o 
  18   7   0       81.14       65.73     15.52 o 
  20   7   0       12.37       -5.69     11.05 o 
   0   8   0    12096.16    12379.97    110.11 o 
   2   8   0      477.77      499.37     15.05 o 
   4   8   0      980.85     1090.39     25.07 o 
   6   8   0      305.58      238.29     12.51 o 
   8   8   0     3010.06     3025.92     44.47 o 
  10   8   0      847.71      881.55     23.06 o 
  12   8   0      967.04      905.60     25.02 o 
  14   8   0      951.76      958.49     33.27 o 
  16   8   0       19.79       10.87     11.61 o 
  18   8   0      285.68      265.33     22.87 o 
  20   8   0      155.48      160.92     19.08 o 
   2   9   0       45.48       15.50      6.60 o 
   4   9   0     4212.89     4153.34     66.70 o 
   6   9   0        9.17       24.06      6.04 o 
   8   9   0      313.95      256.30     16.09 o 
  10   9   0     4095.77     3817.22     63.93 o 
  12   9   0     4170.49     4077.50     66.50 o 
  14   9   0     1746.82     1552.59     43.30 o 
  16   9   0      836.82      881.15     45.89 o 
  18   9   0        0.53        5.75     10.28 o 
   0  10   0     9558.10     8960.94     97.80 o 
   2  10   0     3130.45     3076.34     40.82 o 
   4  10   0      197.90      226.63     13.89 o 
   6  10   0      488.94      492.52     19.75 o 
   8  10   0      730.16      729.57     24.55 o 
  10  10   0      155.00      124.79     10.24 o 
  12  10   0      238.52      222.52     17.94 o 
  14  10   0      629.34      663.70     30.19 o 
  16  10   0      304.04      335.15     30.07 o 
  18  10   0       45.43       37.94     16.52 o 
   2  11   0     2059.26     2053.95     35.33 o 
   4  11   0       71.12       69.18      8.88 o 
   6  11   0     1083.84      982.23     43.81 o 
   8  11   0      617.47      608.18     23.18 o 
  10  11   0     2289.36     2240.89     50.84 o 
  12  11   0       83.54       83.11     13.49 o 
  14  11   0        0.12        4.22      9.43 o 
  16  11   0      229.58      273.02     53.03 o 
  18  11   0      624.90      728.75     46.48 o 
   0  12   0     6951.46     6991.79     96.52 o 
   2  12   0      120.43      106.32     12.07 o 
   4  12   0      175.82      129.23     14.03 o 
   6  12   0      345.44      298.11     19.47 o 
   8  12   0      168.91      157.38     13.53 o 
  10  12   0       32.38       26.32     10.40 o 
  12  12   0      551.60      538.96     27.63 o 
  14  12   0       50.30       63.27     13.50 o 
  16  12   0       85.88       87.32     21.48 o 
   2  13   0      824.76      856.99     29.96 o 
   4  13   0     1235.82     1205.09     34.63 o 
   6  13   0      882.81      878.82     30.08 o 
   8  13   0     2272.25     2223.67     47.77 o 
  10  13   0      493.84      409.21     29.77 o 
  12  13   0       35.63       44.71     11.34 o 
  14  13   0        0.79      -10.38     10.38 o 
  16  13   0       19.21       35.18     14.13 o 
   0  14   0     1181.74     1079.58     42.49 o 
   2  14   0     1425.27     1267.74     37.93 o 
   4  14   0      526.11      522.37     24.98 o 
   6  14   0        3.84        0.69      7.90 o 
   8  14   0      294.11      259.88     24.17 o 
  10  14   0      222.29      216.40     31.76 o 
  12  14   0       38.27       -0.59     11.00 o 
  14  14   0      582.33      668.86     43.26 o 
   2  15   0     3056.57     2832.19     58.22 o 
   4  15   0      138.24      105.10     12.58 o 
   6  15   0      107.76       95.81     12.63 o 
   8  15   0       13.16        7.12     26.54 o 
  10  15   0      489.44      415.85     31.94 o 
  12  15   0       16.37        9.82     12.78 o 
  14  15   0      186.82      168.90     19.53 o 
   0  16   0      102.23      156.78     32.63 o 
   2  16   0      122.19       96.65     12.54 o 
   4  16   0       63.08       79.11     13.08 o 
   6  16   0        1.08        6.70     38.63 o 
   8  16   0      669.56      679.52     40.79 o 
  10  16   0       78.51      127.19     21.05 o 
  12  16   0      149.35      161.37     19.05 o 
   2  17   0       49.64       29.15     10.06 o 
   4  17   0      158.71      187.78     18.73 o 
   6  17   0       16.33       48.19     17.34 o 
   8  17   0      124.94      160.12     22.49 o 
  10  17   0      665.25      719.87     44.77 o 
   0  18   0       37.23       34.99     23.54 o 
   2  18   0        0.10       13.24     12.10 o 
   4  18   0     1732.95     1780.24     67.23 o 
   6  18   0       74.99      103.70     21.54 o 
   8  18   0       33.14       45.90     17.51 o 
   2  19   0      246.73      274.18     29.64 o 
   4  19   0      142.27      167.56     27.27 o 
   6  19   0      346.35      341.16     51.17 o 
   3   1   1     3184.37     3063.93     13.57 o 
   4   1   1    12039.76    11913.25     26.43 o 
   5   1   1      468.50      438.16      5.87 o 
   6   1   1    13993.30    13730.98     75.11 o 
   7   1   1        9.53       10.36      1.66 o 
   8   1   1      693.53      762.73      8.76 o 
   9   1   1       37.93       51.90      3.40 o 
  10   1   1     4269.50     4143.99     21.93 o 
  11   1   1       51.93       74.19      3.31 o 
  12   1   1      185.95      181.45      5.18 o 
  13   1   1     2395.55     2362.50     18.29 o 
  14   1   1      223.07      193.44      6.09 o 
  15   1   1     1035.71      953.24     15.34 o 
  16   1   1      864.96      827.11     17.28 o 
  17   1   1      497.65      510.53     15.46 o 
  18   1   1       19.13        8.12      5.40 o 
  19   1   1       45.40       36.58      7.35 o 
  20   1   1      293.12      264.93     14.30 o 
  21   1   1       24.08       27.18      9.53 o 
  22   1   1       90.14       97.31     11.54 o 
   1   2   1      409.64      396.81     10.00 o 
   2   2   1     2329.61     2317.48     16.60 o 
   3   2   1     1267.19     1424.31     11.97 o 
   4   2   1    22885.75    22287.48    112.82 o 
   5   2   1     7003.02     6857.70     29.61 o 
   6   2   1     2715.35     2476.47     13.56 o 
   7   2   1      675.54      739.22      8.33 o 
   8   2   1     2827.42     2821.56     17.75 o 
   9   2   1     1618.59     1726.04     12.91 o 
  10   2   1      254.01      320.61      5.57 o 
  11   2   1     2654.88     2764.74     19.26 o 
  12   2   1      176.37      177.09      5.19 o 
  13   2   1      832.49      812.91     11.71 o 
  14   2   1      597.39      582.55      9.67 o 
  15   2   1      588.49      574.84     11.14 o 
  16   2   1     1127.15     1072.41     16.89 o 
  17   2   1       11.05        2.82      4.64 o 
  18   2   1      529.57      495.89     15.24 o 
  19   2   1       19.95       20.50      6.16 o 
  20   2   1      232.58      260.35     13.28 o 
  21   2   1       36.88       35.55      9.94 o 
   1   3   1     3269.50     3281.69     17.90 o 
   2   3   1       81.38       66.29      3.80 o 
   3   3   1     4120.26     4043.79     35.65 o 
   4   3   1      641.66      603.44      8.03 o 
   5   3   1     2374.43     2466.28     16.30 o 
   6   3   1     7604.07     7857.07     39.39 o 
   7   3   1     4221.01     4189.86     19.48 o 
   8   3   1     2090.87     2097.49     14.46 o 
   9   3   1      246.37      304.88      5.97 o 
  10   3   1     1132.77     1231.39     11.60 o 
  11   3   1        0.02        7.83      2.36 o 
  12   3   1      580.22      667.01     10.65 o 
  13   3   1     5862.89     5828.63     31.00 o 
  14   3   1       28.42       32.45      4.18 o 
  15   3   1       71.56       76.49      4.78 o 
  16   3   1      227.40      222.02      8.82 o 
  17   3   1      243.65      246.71     12.27 o 
  18   3   1       10.51        1.40      6.33 o 
  19   3   1       22.02       13.49      7.44 o 
  20   3   1      246.87      222.70     14.34 o 
  21   3   1        1.18       -7.62      7.62 o 
   0   4   1     6257.31     6074.96     50.81 o 
   1   4   1     5972.76     5553.26     25.46 o 
   2   4   1    55248.11    51560.72    261.72 o 
   3   4   1      523.33      747.76     24.79 o 
   4   4   1     2522.24     2514.74     29.16 o 
   5   4   1    10192.27    10098.72     36.74 o 
   6   4   1     1636.68     1558.34     14.61 o 
   7   4   1     5475.92     5656.88     29.10 o 
   8   4   1    12412.43    12667.76     71.67 o 
   9   4   1      374.36      365.93      9.26 o 
  10   4   1     1685.91     1674.72     20.63 o 
  11   4   1      112.16      119.12      6.26 o 
  12   4   1     1169.76     1216.60     18.37 o 
  13   4   1     3301.28     3304.88     32.02 o 
  14   4   1     1833.71     1768.14     20.30 o 
  15   4   1      754.96      778.99     16.27 o 
  16   4   1      127.29      106.15      8.32 o 
  17   4   1       58.22       40.95      7.71 o 
  18   4   1       92.02       78.59      9.64 o 
  19   4   1        2.84       12.69      8.68 o 
  20   4   1      127.34      139.96     12.36 o 
  21   4   1        0.05        2.01      8.66 o 
   1   5   1     3402.05     3537.34     27.29 o 
   2   5   1     2210.92     2281.34     17.46 o 
   3   5   1     3584.40     3835.01     27.74 o 
   4   5   1     3725.53     3805.59     26.27 o 
   5   5   1     1760.19     1875.87     31.02 o 
   6   5   1     7600.87     8334.42     37.60 o 
   7   5   1      568.12      535.03     10.23 o 
   8   5   1      822.43      734.37     11.63 o 
   9   5   1       21.67       17.36      2.97 o 
  10   5   1       57.40       77.05      4.82 o 
  11   5   1     1150.33     1164.13     16.60 o 
  12   5   1      149.51      166.48      7.05 o 
  13   5   1      141.82      132.10      6.98 o 
  14   5   1      127.26      117.06      6.38 o 
  15   5   1      165.77      161.38      7.72 o 
  16   5   1       81.10      100.42      7.90 o 
  17   5   1      450.50      443.87     18.34 o 
  18   5   1      569.05      627.05     21.92 o 
  19   5   1        7.09        4.48      7.47 o 
  20   5   1       64.77       84.81     10.63 o 
  21   5   1        4.51        3.61     13.52 o 
   0   6   1    13752.96    13956.54     65.57 o 
   1   6   1     2899.08     2854.43     20.86 o 
   2   6   1     3138.68     3197.45     23.92 o 
   3   6   1     1637.11     1678.57     17.62 o 
   4   6   1      511.04      581.90     11.48 o 
   5   6   1     2286.87     2425.33     26.80 o 
   6   6   1      519.24      620.61     12.25 o 
   7   6   1      172.75      162.79      6.08 o 
   8   6   1      477.67      498.11     10.85 o 
   9   6   1       17.27       12.72      3.07 o 
  10   6   1      506.14      532.05     12.14 o 
  11   6   1     4052.77     3925.45     38.28 o 
  12   6   1       49.40       69.06      6.07 o 
  13   6   1      424.34      402.91     12.40 o 
  14   6   1      426.60      421.62     14.09 o 
  15   6   1        2.80       14.51      5.20 o 
  16   6   1       32.39       51.80      8.33 o 
  17   6   1       97.57      102.35     10.58 o 
  18   6   1       37.08       51.22      9.12 o 
  19   6   1        2.11        8.29      7.35 o 
  20   6   1       77.74       99.39     12.40 o 
  21   6   1       46.65       57.64     10.18 o 
   1   7   1      689.46      678.28     11.42 o 
   2   7   1     1753.29     1619.18     18.57 o 
   3   7   1     5964.86     6335.71     36.74 o 
   4   7   1      885.22      882.35     16.32 o 
   5   7   1      391.23      458.73     11.11 o 
   6   7   1      118.16      115.89      6.19 o 
   7   7   1      279.74      213.20      8.27 o 
   8   7   1     1554.84     1483.73     18.98 o 
   9   7   1      335.19      380.83     10.30 o 
  10   7   1       82.78       61.34      4.81 o 
  11   7   1      202.71      208.44      8.47 o 
  12   7   1     4413.22     4220.92     36.34 o 
  13   7   1       39.45       42.58      6.64 o 
  14   7   1     1587.54     1558.24     29.03 o 
  15   7   1       49.75       52.07      7.58 o 
  16   7   1     1099.69     1127.65     32.91 o 
  17   7   1      414.45      434.91     18.85 o 
  18   7   1      217.35      220.51     14.55 o 
  19   7   1      192.53      233.79     15.77 o 
  20   7   1       85.01       83.36     10.54 o 
   0   8   1      912.75      809.53     20.65 o 
   1   8   1       40.18       42.26      4.64 o 
   2   8   1     6062.91     6266.65     38.88 o 
   3   8   1      326.63      418.08     10.01 o 
   4   8   1      180.80      284.79     10.28 o 
   5   8   1     2477.09     2620.11     31.40 o 
   6   8   1      433.16      434.12     11.73 o 
   7   8   1       19.65       11.13      4.00 o 
   8   8   1      249.80      242.73      8.96 o 
   9   8   1     1231.43     1192.53     18.30 o 
  10   8   1        1.90       -3.57      4.19 o 
  11   8   1     1280.81     1233.15     21.72 o 
  12   8   1      541.78      525.76     15.39 o 
  13   8   1       17.88       20.34      6.43 o 
  14   8   1     1113.01     1190.02     26.38 o 
  15   8   1       79.87       77.39      9.09 o 
  16   8   1      117.99      157.00     13.00 o 
  17   8   1       16.50       18.44     11.83 o 
  18   8   1       25.06       38.48      9.00 o 
  19   8   1       31.31       27.95      8.95 o 
  20   8   1        0.46       -1.82     10.11 o 
   1   9   1      838.21      906.62     14.91 o 
   2   9   1      607.95      689.42     13.97 o 
   3   9   1      335.73      397.57     10.28 o 
   4   9   1       68.62       76.05      6.49 o 
   5   9   1      826.58      865.15     17.08 o 
   6   9   1        1.11        2.31      3.81 o 
   7   9   1     1157.55     1136.69     20.02 o 
   8   9   1      278.19      240.29     10.03 o 
   9   9   1     1463.45     1441.19     21.01 o 
  10   9   1      255.48      258.73      9.81 o 
  11   9   1      909.01      817.17     18.88 o 
  12   9   1      404.83      417.80     14.30 o 
  13   9   1       40.53       37.23      7.70 o 
  14   9   1       34.75       33.94      7.21 o 
  15   9   1      122.34      124.38     10.36 o 
  16   9   1       10.49       21.85      8.31 o 
  17   9   1        7.44       17.38     10.42 o 
  18   9   1       47.36       55.03     10.55 o 
  19   9   1       46.28       46.80      9.71 o 
   0  10   1      663.74      605.97     18.52 o 
   1  10   1       17.50       16.64      3.96 o 
   2  10   1      103.63      146.21      7.43 o 
   3  10   1        8.82        6.75      4.04 o 
   4  10   1     1791.62     1850.68     28.11 o 
   5  10   1     1745.03     1779.98     26.28 o 
   6  10   1     1542.25     1517.24     23.82 o 
   7  10   1      717.04      695.21     16.57 o 
   8  10   1      128.28      137.40      8.36 o 
   9  10   1        9.97       12.78      4.95 o 
  10  10   1      156.55      140.59      8.82 o 
  11  10   1      613.37      624.32     17.12 o 
  12  10   1      375.15      340.93     17.64 o 
  13  10   1       72.96       77.62      8.81 o 
  14  10   1       29.30       23.86      8.77 o 
  15  10   1       15.27       15.91      6.82 o 
  16  10   1      487.02      545.56     23.02 o 
  17  10   1      101.39      113.17     14.73 o 
  18  10   1      194.39      183.43     15.41 o 
  19  10   1       13.52        5.53      8.61 o 
   1  11   1       13.90       21.73      4.92 o 
   2  11   1      227.47      266.39     10.57 o 
   3  11   1        6.23        4.65      4.36 o 
   4  11   1      165.12      185.94     11.58 o 
   5  11   1        7.59       12.11      5.15 o 
   6  11   1     1334.46     1356.28     23.70 o 
   7  11   1      325.14      282.82     11.59 o 
   8  11   1      301.94      265.49     11.34 o 
   9  11   1       50.11       52.20      6.33 o 
  10  11   1     1082.59      995.60     21.61 o 
  11  11   1      492.79      498.29     18.24 o 
  12  11   1      279.80      292.91     14.68 o 
  13  11   1      216.71      210.67     14.55 o 
  14  11   1        0.42        4.80      6.81 o 
  15  11   1      176.67      209.01     16.32 o 
  16  11   1       32.03       26.82     14.02 o 
  17  11   1      129.46      153.32     16.59 o 
  18  11   1       15.81       27.33     11.34 o 
   0  12   1      829.07      697.19     22.49 o 
   1  12   1      477.08      483.00     14.33 o 
   2  12   1      216.96      217.19      9.87 o 
   3  12   1      386.16      324.22     11.74 o 
   4  12   1      299.31      262.23     12.59 o 
   5  12   1      185.95      156.01      9.14 o 
   6  12   1      349.65      315.23     12.52 o 
   7  12   1       84.36       84.86      7.48 o 
   8  12   1       42.59       45.07      7.68 o 
   9  12   1      139.72      139.30     11.08 o 
  10  12   1      682.08      620.32     20.42 o 
  11  12   1      348.64      334.28     15.68 o 
  12  12   1      220.00      186.41     12.70 o 
  13  12   1      114.64      117.43     10.93 o 
  14  12   1       53.30       47.11      8.28 o 
  15  12   1      254.77      298.84     18.12 o 
  16  12   1       25.51       20.75      9.43 o 
  17  12   1        1.77      -11.37     11.37 o 
   1  13   1     1672.07     1652.20     26.85 o 
   2  13   1     2030.04     2039.37     29.66 o 
   3  13   1       34.56       38.58      9.01 o 
   4  13   1      128.29      145.98      9.67 o 
   5  13   1       12.61        6.79      6.44 o 
   6  13   1       84.63      100.40      8.51 o 
   7  13   1      579.46      588.67     17.80 o 
   8  13   1      712.92      729.01     22.76 o 
   9  13   1      734.81      718.30     22.66 o 
  10  13   1      188.22      167.21     15.94 o 
  11  13   1        1.63        2.40      7.49 o 
  12  13   1       42.67       65.40      9.57 o 
  13  13   1      112.30      112.56     10.87 o 
  14  13   1        1.45        2.87      9.19 o 
  15  13   1       34.84       20.49      9.69 o 
  16  13   1        5.78        0.79     12.45 o 
   0  14   1      120.30      171.92     20.71 o 
   1  14   1       44.80       41.81      7.65 o 
   2  14   1      990.92     1012.37     22.44 o 
   3  14   1     1719.47     1611.07     27.83 o 
   4  14   1      924.39      848.26     21.91 o 
   5  14   1      187.45      183.89     12.52 o 
   6  14   1      592.54      560.14     18.11 o 
   7  14   1        1.61        3.65      7.16 o 
   8  14   1       17.73       10.06      8.86 o 
   9  14   1       11.76       11.38      9.52 o 
  10  14   1        9.50       11.15      8.99 o 
  11  14   1      227.48      231.07     14.56 o 
  12  14   1      126.98      129.11     12.20 o 
  13  14   1      233.70      249.02     15.45 o 
  14  14   1       12.00       18.53      7.98 o 
  15  14   1        1.12        3.01      9.13 o 
   1  15   1     1618.72     1550.60     31.43 o 
   2  15   1      203.28      185.24     11.15 o 
   3  15   1        8.64        2.29      5.99 o 
   4  15   1      370.52      362.17     15.48 o 
   5  15   1      135.95      164.50     11.37 o 
   6  15   1      199.06      208.84     13.89 o 
   7  15   1       65.26       52.92      9.30 o 
   8  15   1      315.93      326.11     19.96 o 
   9  15   1      390.09      384.97     23.35 o 
  10  15   1      142.65      150.65     17.56 o 
  11  15   1       43.41       41.15      9.22 o 
  12  15   1       96.10      117.99     11.63 o 
  13  15   1       16.69        7.59      8.12 o 
  14  15   1       47.11       51.87      9.80 o 
   0  16   1      562.79      628.66     30.23 o 
   1  16   1      428.97      407.58     17.78 o 
   2  16   1       32.15       60.12      8.55 o 
   3  16   1      306.11      289.32     13.77 o 
   4  16   1       37.56       51.42      8.26 o 
   5  16   1      253.79      267.28     16.37 o 
   6  16   1      379.76      366.64     18.37 o 
   7  16   1      135.10      115.34     14.29 o 
   8  16   1        0.83        1.83     14.01 o 
   9  16   1       44.62       57.00     12.57 o 
  10  16   1       13.24       37.53     11.55 o 
  11  16   1        1.91       14.14      8.65 o 
  12  16   1       11.14       30.80      9.26 o 
  13  16   1       27.87       21.96      8.47 o 
   1  17   1        9.44       13.26      8.01 o 
   2  17   1        2.83       11.82      9.02 o 
   3  17   1      145.76      128.59     12.52 o 
   4  17   1       40.94       40.58     10.09 o 
   5  17   1      156.49      162.82     14.48 o 
   6  17   1        9.39       14.50      9.36 o 
   7  17   1       10.31       -0.52      8.88 o 
   8  17   1       34.66       37.49     13.00 o 
   9  17   1      208.48      208.02     18.46 o 
  10  17   1       55.34      117.95     15.05 o 
  11  17   1       46.34       65.79     10.83 o 
   0  18   1      319.65      240.38     22.14 o 
   1  18   1      112.44      117.51     13.56 o 
   2  18   1        0.13       -1.55      7.82 o 
   3  18   1       28.73       53.78     10.26 o 
   4  18   1       94.03      156.20     18.13 o 
   5  18   1      479.62      493.84     26.46 o 
   6  18   1        2.41       23.55     10.44 o 
   7  18   1      131.07      176.94     18.60 o 
   8  18   1       73.02       88.00     13.49 o 
   9  18   1      171.86      162.47     17.03 o 
   1  19   1        2.87       -1.16      8.83 o 
   2  19   1       37.84       54.75     12.18 o 
   3  19   1       38.90       69.65     13.96 o 
   4  19   1      223.27      224.60     19.83 o 
   5  19   1       26.32       47.31     13.31 o 
   6  19   1       24.32       31.24     17.13 o 
   3   0   2    17518.77    16598.50     69.32 o 
   4   0   2     7998.48     8119.55     34.52 o 
   5   0   2    20092.22    19586.16     48.90 o 
   6   0   2    15136.85    15008.95     49.54 o 
   7   0   2      636.09      804.14     10.59 o 
   8   0   2     2764.51     2799.74     22.21 o 
   9   0   2    27555.79    27652.54    101.24 o 
  10   0   2     3976.01     4258.79     28.16 o 
  11   0   2      467.45      544.31     10.76 o 
  12   0   2       17.17       27.44      3.56 o 
  13   0   2       40.81       22.97      4.12 o 
  14   0   2      650.09      627.43     15.83 o 
  15   0   2      857.43      745.44     21.05 o 
  16   0   2      222.90      221.58     13.07 o 
  17   0   2        2.09        2.92      5.60 o 
  18   0   2        1.49       -5.23      7.48 o 
  19   0   2      191.71      202.95     19.54 o 
  20   0   2      240.32      260.39     22.14 o 
  21   0   2      152.82      145.43     15.09 o 
  22   0   2      335.49      339.77     23.00 o 
   2   1   2     5026.23     5126.61     20.83 o 
   3   1   2     3090.51     3274.62     13.30 o 
   4   1   2     4863.54     5033.41     18.52 o 
   5   1   2      146.80      111.26      2.84 o 
   6   1   2      411.36      382.57      5.39 o 
   7   1   2     3120.87     3202.39     18.20 o 
   8   1   2      324.54      279.70      5.38 o 
   9   1   2      104.48      104.96      3.80 o 
  10   1   2     4137.86     4214.65     20.84 o 
  11   1   2      572.08      594.70      8.35 o 
  12   1   2       88.11       96.68      3.76 o 
  13   1   2     1030.69     1003.83     12.05 o 
  14   1   2       15.44       22.95      3.21 o 
  15   1   2       78.38       89.50      6.91 o 
  16   1   2      571.90      519.86     12.92 o 
  17   1   2      130.76      141.69      8.46 o 
  18   1   2       90.45       82.33      7.12 o 
  19   1   2       24.95       20.16      6.34 o 
  20   1   2       33.47       12.31      6.44 o 
  21   1   2        7.75        7.72      7.88 o 
  22   1   2        0.03       -8.54      8.80 o 
   0   2   2     2558.15     2415.79     84.25 o 
   1   2   2        3.14        0.70      1.60 o 
   2   2   2    54891.10    52761.47    198.64 o 
   3   2   2     7020.38     7065.30     56.73 o 
   4   2   2        0.82        7.52      1.52 o 
   5   2   2      526.67      524.28      6.78 o 
   6   2   2     2046.35     2142.25     12.80 o 
   7   2   2      176.63      171.94      3.96 o 
   8   2   2     5475.21     5929.36     25.51 o 
   9   2   2       34.62       74.33      4.66 o 
  10   2   2      114.23      116.44      3.95 o 
  11   2   2     1510.45     1446.63     13.66 o 
  12   2   2      772.39      717.76      9.85 o 
  13   2   2      330.10      333.09      7.58 o 
  14   2   2        9.50        4.41      2.98 o 
  15   2   2        1.16        6.87      3.51 o 
  16   2   2      154.81      138.42      6.57 o 
  17   2   2       26.99       15.90      4.82 o 
  18   2   2       24.03       15.69      5.56 o 
  19   2   2       22.79       14.20      6.16 o 
  20   2   2      113.99      106.57      9.44 o 
  21   2   2       86.19       86.85     15.75 o 
   1   3   2    47102.88    46692.49    165.42 o 
   2   3   2    79143.37    75627.46    569.19 o 
   3   3   2     3565.95     3492.24     25.83 o 
   4   3   2    11794.34    11603.58     45.21 o 
   5   3   2      522.91      591.52      7.33 o 
   6   3   2      130.90      196.55      5.32 o 
   7   3   2       76.00      107.25      3.85 o 
   8   3   2     1076.12     1148.71     11.94 o 
   9   3   2      567.74      474.26      7.63 o 
  10   3   2     3916.09     3769.52     21.22 o 
  11   3   2       18.66       25.70      2.68 o 
  12   3   2     4007.88     3746.07     24.58 o 
  13   3   2     1137.73     1131.44     14.24 o 
  14   3   2       45.01       43.57      4.31 o 
  15   3   2       14.07       12.62      4.21 o 
  16   3   2      343.31      367.42     10.49 o 
  17   3   2       77.64       77.74      7.52 o 
  18   3   2     1149.89     1141.81     25.65 o 
  19   3   2      185.02      151.74     11.01 o 
  20   3   2       41.46       29.41     10.70 o 
  21   3   2        8.86       10.53     10.34 o 
   0   4   2    23024.96    22535.40     80.60 o 
   1   4   2      502.81      499.92      7.51 o 
   2   4   2     1464.93     1495.13     13.47 o 
   3   4   2      851.80      816.40     10.93 o 
   4   4   2     3067.38     3290.84     25.05 o 
   5   4   2     2129.23     2115.13     16.70 o 
   6   4   2      619.79      657.74      9.59 o 
   7   4   2      358.71      316.30      7.14 o 
   8   4   2      734.73      746.32     11.33 o 
   9   4   2      419.23      380.02      8.02 o 
  10   4   2     1728.13     1582.62     16.98 o 
  11   4   2      810.95      752.29     11.99 o 
  12   4   2     1994.25     1847.32     23.43 o 
  13   4   2     1149.69     1140.70     21.35 o 
  14   4   2      148.48      146.24      7.41 o 
  15   4   2      539.17      565.73     15.37 o 
  16   4   2      399.17      405.63     13.48 o 
  17   4   2       61.27       62.03      7.93 o 
  18   4   2      145.43      121.39     11.00 o 
  19   4   2        6.67       21.18     10.85 o 
  20   4   2      124.73      129.35     11.83 o 
  21   4   2       36.27       40.40     10.73 o 
   1   5   2     1096.44     1043.67     12.62 o 
   2   5   2     2525.03     2435.13     19.64 o 
   3   5   2     3081.87     3205.13     46.54 o 
   4   5   2     9921.23     9966.97     62.62 o 
   5   5   2      537.53      646.94     11.26 o 
   6   5   2        0.11        3.07      2.30 o 
   7   5   2       92.31       63.31      3.78 o 
   8   5   2     1256.42     1306.15     15.43 o 
   9   5   2      468.32      487.18      9.90 o 
  10   5   2      117.34      133.32      5.89 o 
  11   5   2      166.42      184.87      7.20 o 
  12   5   2     3634.89     3660.30     37.90 o 
  13   5   2     4143.84     4056.98     31.69 o 
  14   5   2      652.83      611.86     14.13 o 
  15   5   2      537.35      585.10     15.70 o 
  16   5   2      408.95      402.34     12.99 o 
  17   5   2      525.81      496.97     17.14 o 
  18   5   2      116.55      112.37     11.24 o 
  19   5   2       32.08       39.36      9.14 o 
  20   5   2       84.70       82.69     12.18 o 
  21   5   2       51.62       77.61     11.32 o 
   0   6   2    13235.28    13095.68     62.96 o 
   1   6   2       28.55        5.56      4.59 o 
   2   6   2     3459.28     3286.19     22.90 o 
   3   6   2    10511.47    11104.64     81.89 o 
   4   6   2       40.44       38.34      3.81 o 
   5   6   2     1488.46     1505.09     18.19 o 
   6   6   2     1533.01     1395.74     17.99 o 
   7   6   2      556.74      563.85     10.78 o 
   8   6   2     1085.81     1004.30     14.97 o 
   9   6   2       93.41      123.18      5.87 o 
  10   6   2     1340.61     1275.31     17.02 o 
  11   6   2      888.71      886.96     15.03 o 
  12   6   2     8668.58     8573.37     47.25 o 
  13   6   2     5013.72     4879.62     40.65 o 
  14   6   2     1372.89     1365.86     21.33 o 
  15   6   2      328.93      324.05     14.13 o 
  16   6   2      129.74      111.45      8.52 o 
  17   6   2      118.28      158.58     12.33 o 
  18   6   2        1.70        7.92      8.17 o 
  19   6   2       12.73       32.67      9.32 o 
  20   6   2        0.69        3.15      7.94 o 
  21   6   2       60.82       65.79     12.40 o 
   1   7   2     2113.92     2219.10     21.60 o 
   2   7   2     1047.62     1015.81     13.99 o 
   3   7   2      430.30      510.00     10.77 o 
   4   7   2     1448.92     1276.25     18.28 o 
   5   7   2      153.18      192.38      7.67 o 
   6   7   2      118.75      113.96      6.07 o 
   7   7   2     1003.96     1112.55     21.25 o 
   8   7   2      963.41      961.12     15.38 o 
   9   7   2        8.75       -0.20      3.12 o 
  10   7   2      943.06      935.80     16.26 o 
  11   7   2     1164.38     1212.66     18.91 o 
  12   7   2     1557.41     1529.80     24.63 o 
  13   7   2       73.38       81.08      7.13 o 
  14   7   2       11.97       14.75      5.72 o 
  15   7   2       75.66       51.00      8.33 o 
  16   7   2      111.93       90.56     10.98 o 
  17   7   2        9.20       22.03      9.11 o 
  18   7   2      216.68      225.39     14.45 o 
  19   7   2       38.52       38.18      9.29 o 
  20   7   2      338.55      352.72     18.93 o 
   0   8   2       60.32       69.58      6.38 o 
   1   8   2     1892.44     1847.34     21.17 o 
   2   8   2     4373.65     4350.59     33.72 o 
   3   8   2      188.85      189.09      7.53 o 
   4   8   2        2.02        7.33      3.85 o 
   5   8   2        1.25       11.89      4.09 o 
   6   8   2        4.62        1.69      4.46 o 
   7   8   2       76.43       88.45      6.04 o 
   8   8   2      299.95      285.66      9.49 o 
   9   8   2      431.02      502.95     11.98 o 
  10   8   2      833.82      806.88     15.53 o 
  11   8   2     1093.40     1050.56     20.60 o 
  12   8   2      257.51      258.03     11.18 o 
  13   8   2      474.41      438.78     14.58 o 
  14   8   2      387.84      375.11     13.84 o 
  15   8   2      180.64      181.87     13.96 o 
  16   8   2      446.52      444.88     18.44 o 
  17   8   2      221.29      234.61     16.03 o 
  18   8   2      140.90      148.14     14.99 o 
  19   8   2        0.27        5.17      8.68 o 
  20   8   2      118.57      128.21     14.02 o 
   1   9   2      855.82      887.07     15.90 o 
   2   9   2     3782.26     3761.18     30.37 o 
   3   9   2      720.62      790.20     15.01 o 
   4   9   2      373.85      416.63     11.98 o 
   5   9   2      258.54      354.14     16.38 o 
   6   9   2      473.89      424.18     13.43 o 
   7   9   2      428.01      470.79     13.04 o 
   8   9   2       72.21       75.83      6.50 o 
   9   9   2        0.27        1.90      6.26 o 
  10   9   2     4874.93     4785.24     43.41 o 
  11   9   2      759.71      763.75     18.32 o 
  12   9   2      356.43      324.11     12.70 o 
  13   9   2       33.36       35.38      6.18 o 
  14   9   2      543.60      479.97     17.60 o 
  15   9   2       78.63       48.69      9.14 o 
  16   9   2       25.77       26.37      8.43 o 
  17   9   2        5.55        7.21      9.32 o 
  18   9   2        0.63        3.64      9.36 o 
  19   9   2        9.44        4.30      8.58 o 
   0  10   2       13.10       16.21      6.30 o 
   1  10   2      912.00      950.15     17.47 o 
   2  10   2       11.67       16.83      6.58 o 
   3  10   2      944.64      889.28     17.06 o 
   4  10   2      382.28      382.34     11.43 o 
   5  10   2      810.40      823.64     19.09 o 
   6  10   2       65.15       51.63      5.62 o 
   7  10   2      316.39      303.03     11.39 o 
   8  10   2      339.94      353.90     12.21 o 
   9  10   2       18.62        8.39      6.31 o 
  10  10   2      781.22      709.40     18.00 o 
  11  10   2       88.23       96.30      8.12 o 
  12  10   2      540.60      535.82     16.42 o 
  13  10   2       53.89       68.04      8.73 o 
  14  10   2       48.37       60.19      9.15 o 
  15  10   2       80.02       90.72     11.19 o 
  16  10   2        8.16        7.35      9.08 o 
  17  10   2       33.43       59.21     14.05 o 
  18  10   2       22.19       42.90      9.61 o 
  19  10   2       78.55       99.98     18.58 o 
   1  11   2     3252.12     3252.58     33.63 o 
   2  11   2      554.87      516.05     13.23 o 
   3  11   2        3.87        6.58      4.28 o 
   4  11   2       36.44       16.46      5.79 o 
   5  11   2       94.81      111.95      7.83 o 
   6  11   2      389.13      423.94     13.88 o 
   7  11   2      155.87      155.39      9.03 o 
   8  11   2        9.82       26.09      6.34 o 
   9  11   2       33.45       43.13      7.03 o 
  10  11   2       18.25       14.36      6.07 o 
  11  11   2      138.52      123.26      9.28 o 
  12  11   2        0.16        0.28      6.75 o 
  13  11   2       36.23       49.49      8.19 o 
  14  11   2       14.02       11.61      7.05 o 
  15  11   2       41.05       34.03      9.80 o 
  16  11   2       11.90       12.64      8.71 o 
  17  11   2       28.43       32.90     11.40 o 
  18  11   2        0.03        3.53      8.85 o 
   0  12   2     3388.15     3516.87     57.11 o 
   1  12   2        3.68       24.97      6.16 o 
   2  12   2      232.89      269.41     10.39 o 
   3  12   2      163.43      160.78      8.96 o 
   4  12   2      624.60      580.12     16.64 o 
   5  12   2      138.99      157.01      9.56 o 
   6  12   2      205.37      213.73     10.85 o 
   7  12   2      188.74      221.73     11.02 o 
   8  12   2      922.94      928.51     24.31 o 
   9  12   2     1168.87     1102.80     26.89 o 
  10  12   2     1022.23     1044.25     24.39 o 
  11  12   2       67.74      112.28     11.79 o 
  12  12   2       19.96       24.57      7.73 o 
  13  12   2       22.00       37.50      9.31 o 
  14  12   2      269.62      267.50     15.19 o 
  15  12   2       58.17       65.01     10.92 o 
  16  12   2       66.94       39.53     13.27 o 
  17  12   2       92.25       79.60     13.15 o 
   1  13   2     2241.71     2093.23     33.18 o 
   2  13   2      552.29      477.23     14.20 o 
   3  13   2      163.51      178.71     11.01 o 
   4  13   2        2.17       -0.41      6.05 o 
   5  13   2     1031.29     1050.32     23.06 o 
   6  13   2        4.52        5.81      7.00 o 
   7  13   2      332.92      330.12     16.20 o 
   8  13   2       86.15       91.49     10.26 o 
   9  13   2        5.19        7.29      7.35 o 
  10  13   2       18.43       28.97     10.60 o 
  11  13   2      245.53      229.18     13.77 o 
  12  13   2        1.89       -1.76      7.45 o 
  13  13   2       82.14       81.07      9.49 o 
  14  13   2        3.65       18.73      8.13 o 
  15  13   2       41.68       23.18      9.76 o 
  16  13   2      161.13      174.14     15.46 o 
   0  14   2     1341.65     1335.82     39.35 o 
   1  14   2      107.18      114.19      9.87 o 
   2  14   2        5.07       20.11      6.40 o 
   3  14   2       41.12       58.86      9.02 o 
   4  14   2      521.30      494.11     18.45 o 
   5  14   2      847.09      850.53     21.86 o 
   6  14   2        0.77        3.10      6.88 o 
   7  14   2     1145.99     1116.46     28.60 o 
   8  14   2      297.51      328.40     16.66 o 
   9  14   2        2.39        4.11      8.53 o 
  10  14   2       52.37       59.74     11.46 o 
  11  14   2      161.09      161.69     13.65 o 
  12  14   2        6.11       -3.36      7.44 o 
  13  14   2        0.31       14.80      7.50 o 
  14  14   2      222.79      239.52     15.27 o 
  15  14   2        1.16       -4.59      9.17 o 
   1  15   2      623.83      580.77     18.44 o 
   2  15   2      896.02      882.29     22.21 o 
   3  15   2       83.41       69.05      8.33 o 
   4  15   2      453.86      452.36     16.93 o 
   5  15   2     1067.72     1011.05     28.24 o 
   6  15   2        0.40       17.67      8.48 o 
   7  15   2      767.10      734.57     24.48 o 
   8  15   2      288.29      321.27     23.27 o 
   9  15   2        4.91        1.32      8.70 o 
  10  15   2       94.82       86.59     13.39 o 
  11  15   2      311.53      344.84     17.76 o 
  12  15   2        0.05       -4.36      8.01 o 
  13  15   2       12.72       16.80      8.42 o 
  14  15   2        0.03       10.49      9.42 o 
   0  16   2      477.03      449.28     22.83 o 
   1  16   2       18.31       21.67      8.42 o 
   2  16   2       98.11       92.64      9.98 o 
   3  16   2      476.68      462.24     20.50 o 
   4  16   2      166.59      165.76     13.30 o 
   5  16   2      103.99      105.45     11.64 o 
   6  16   2      665.27      720.72     25.08 o 
   7  16   2      353.00      378.72     22.02 o 
   8  16   2      389.62      407.18     23.08 o 
   9  16   2      845.37      837.25     32.30 o 
  10  16   2       44.15       24.14     10.97 o 
  11  16   2      338.24      336.72     19.03 o 
  12  16   2      207.89      209.52     15.56 o 
  13  16   2       55.38       64.67     12.82 o 
   1  17   2       12.14       11.59      7.71 o 
   2  17   2        0.07       10.28      8.24 o 
   3  17   2        5.93       20.02      8.34 o 
   4  17   2       19.18       23.46      9.34 o 
   5  17   2      237.74      264.38     16.93 o 
   6  17   2      371.59      355.89     21.99 o 
   7  17   2      171.60      149.56     15.85 o 
   8  17   2       71.11       66.29     24.22 o 
   9  17   2      218.43      244.60     19.39 o 
  10  17   2       92.39      111.00     15.18 o 
  11  17   2       12.06       21.74      8.75 o 
   0  18   2       15.71       21.69     12.48 o 
   1  18   2       13.13       14.08     11.81 o 
   2  18   2       22.96       24.12      9.55 o 
   3  18   2       63.22       89.69     15.90 o 
   4  18   2       21.76       24.58      9.59 o 
   5  18   2       21.26       31.77     14.99 o 
   6  18   2        0.02        1.45     10.40 o 
   7  18   2      112.38      126.16     18.75 o 
   8  18   2       89.28      113.67     15.39 o 
   9  18   2        0.30      -10.90     10.90 o 
   1  19   2       65.42       64.58     15.16 o 
   2  19   2        1.17        6.12      9.54 o 
   3  19   2       61.42       60.10     11.72 o 
   4  19   2        0.07       23.30     17.21 o 
   5  19   2       11.83       10.23     11.06 o 
   6  19   2       18.04       13.27     11.84 o 
   1   1   3     1038.52      995.52     17.20 o 
   2   1   3    40100.77    37881.54     98.30 o 
   3   1   3      398.69      392.93      4.96 o 
   4   1   3     9378.16     9083.54     41.29 o 
   5   1   3    12647.09    12657.51     30.05 o 
   6   1   3     1897.94     1868.63     11.26 o 
   7   1   3     6298.57     6488.81     25.01 o 
   8   1   3     3699.19     3779.14     18.87 o 
   9   1   3     7487.61     7799.16     30.87 o 
  10   1   3     5740.27     5623.35     29.15 o 
  11   1   3        3.21       12.86      2.00 o 
  12   1   3     1073.44     1009.65     11.04 o 
  13   1   3      165.88      164.69      4.92 o 
  14   1   3      873.87      825.47     13.33 o 
  15   1   3      817.99      782.99     14.45 o 
  16   1   3      811.21      821.09     16.22 o 
  17   1   3       29.10       34.00      5.32 o 
  18   1   3      189.41      201.89     10.67 o 
  19   1   3       45.45       46.91      8.74 o 
  20   1   3        0.71       -6.64      6.64 o 
  21   1   3      185.78      183.12     11.87 o 
   0   2   3    50891.29    50116.20    374.83 o 
   1   2   3     1920.59     1975.51     11.08 o 
   2   2   3    14711.07    13902.61     69.89 o 
   3   2   3     3129.68     3072.62     20.90 o 
   4   2   3        3.09        3.50      1.56 o 
   5   2   3     6113.34     6374.46     23.89 o 
   6   2   3       64.35       65.45      2.66 o 
   7   2   3     3124.86     3479.71     20.04 o 
   8   2   3       17.40       14.71      2.07 o 
   9   2   3       53.52       55.25      2.88 o 
  10   2   3      645.30      685.04      8.97 o 
  11   2   3       13.14       20.57      2.51 o 
  12   2   3     2238.28     2257.72     16.75 o 
  13   2   3       49.90       47.20      3.28 o 
  14   2   3     1869.58     1867.24     21.44 o 
  15   2   3       31.66       19.41      3.66 o 
  16   2   3       16.02       12.59      4.40 o 
  17   2   3       37.93       35.04      4.62 o 
  18   2   3       19.02       23.70      6.00 o 
  19   2   3        5.06        0.37      6.82 o 
  20   2   3      624.57      632.47     21.34 o 
  21   2   3      159.61      160.14     14.49 o 
   1   3   3      473.14      557.93      7.32 o 
   2   3   3     3988.73     3949.01     22.91 o 
   3   3   3       31.51       36.75      2.64 o 
   4   3   3     4088.40     4148.63     19.59 o 
   5   3   3      827.67      892.75      7.67 o 
   6   3   3      718.09      713.79      9.58 o 
   7   3   3     7870.04     7950.26     33.11 o 
   8   3   3      783.15      971.19     10.81 o 
   9   3   3      448.15      445.87      7.85 o 
  10   3   3       31.02       27.98      2.83 o 
  11   3   3     3163.98     3341.14     22.23 o 
  12   3   3      520.75      515.21      9.07 o 
  13   3   3       24.23       29.62      5.67 o 
  14   3   3       91.23       63.50      5.38 o 
  15   3   3     1751.45     1697.21     21.41 o 
  16   3   3      127.02      121.96      7.09 o 
  17   3   3      248.18      255.19     10.08 o 
  18   3   3      297.45      245.74     12.82 o 
  19   3   3      134.20      117.80      9.94 o 
  20   3   3       51.69       49.04      9.14 o 
  21   3   3      172.07      187.26     15.72 o 
   0   4   3     1746.59     1905.62     38.17 o 
   1   4   3     2083.67     1905.57     18.06 o 
   2   4   3     5488.15     5112.36     63.66 o 
   3   4   3     3437.28     3700.71     24.20 o 
   4   4   3       31.00       59.02      4.26 o 
   5   4   3     7531.58     8079.81     47.97 o 
   6   4   3    18639.27    18365.53     61.39 o 
   7   4   3     3323.68     3377.52     22.80 o 
   8   4   3     4157.98     3829.39     22.57 o 
   9   4   3     3579.35     3621.66     22.92 o 
  10   4   3       46.22       54.59      3.90 o 
  11   4   3      103.42      110.24      5.28 o 
  12   4   3      835.55      737.00     14.91 o 
  13   4   3       16.97       24.46      7.56 o 
  14   4   3      213.61      180.76      9.53 o 
  15   4   3       97.72       88.02      9.12 o 
  16   4   3      165.21      156.93      9.31 o 
  17   4   3       22.10       19.84      6.33 o 
  18   4   3        2.85        8.55      7.48 o 
  19   4   3      149.27      172.50     12.96 o 
  20   4   3       38.72       35.77      9.75 o 
  21   4   3       10.66       29.04     12.10 o 
   1   5   3      724.27      726.10     11.18 o 
   2   5   3     5610.73     5921.05     30.87 o 
   3   5   3    10787.02    10902.98     67.68 o 
   4   5   3     5631.09     5515.41     57.56 o 
   5   5   3     1762.26     1816.01     17.40 o 
   6   5   3       81.78      108.06      3.77 o 
   7   5   3     2052.89     2098.42     18.21 o 
   8   5   3      134.02      183.42      7.07 o 
   9   5   3      251.89      218.85      6.85 o 
  10   5   3      124.21      117.27      5.59 o 
  11   5   3        0.16        7.99      3.43 o 
  12   5   3     2405.25     2345.95     23.24 o 
  13   5   3      776.13      804.34     15.80 o 
  14   5   3      429.48      417.97     14.30 o 
  15   5   3      391.08      392.69     13.27 o 
  16   5   3     1229.03     1168.94     25.07 o 
  17   5   3      103.93      124.67      8.61 o 
  18   5   3     1445.79     1478.84     33.15 o 
  19   5   3       31.23       33.25      8.70 o 
  20   5   3       53.90       61.57      9.97 o 
  21   5   3      180.50      184.53     16.24 o 
   0   6   3     1059.91      959.72     20.77 o 
   1   6   3       10.75        8.52      3.02 o 
   2   6   3      638.58      687.02     11.29 o 
   3   6   3       11.44       50.52      3.88 o 
   4   6   3     4237.24     4499.10     31.40 o 
   5   6   3     1533.45     1584.70     18.80 o 
   6   6   3       18.76       11.11      4.02 o 
   7   6   3      314.74      335.62      6.68 o 
   8   6   3       69.30       97.58      4.80 o 
   9   6   3      622.00      671.68     11.99 o 
  10   6   3       73.10       86.32      5.18 o 
  11   6   3      905.21      900.72     14.93 o 
  12   6   3        4.88       18.08      5.10 o 
  13   6   3      274.32      262.80      9.82 o 
  14   6   3      498.54      436.94     13.95 o 
  15   6   3      158.88      166.03      9.55 o 
  16   6   3      150.52      162.49      9.77 o 
  17   6   3      255.03      262.72     14.56 o 
  18   6   3       26.88       26.27      8.34 o 
  19   6   3        0.24       -9.89      9.89 o 
  20   6   3        1.04       17.08      8.08 o 
   1   7   3      744.59      790.90     13.56 o 
   2   7   3     1740.42     1787.72     18.40 o 
   3   7   3     2948.62     3437.53     27.10 o 
   4   7   3     2904.84     2956.35     28.91 o 
   5   7   3       50.54       86.84      5.44 o 
   6   7   3        1.27        3.26      3.11 o 
   7   7   3       20.11        8.69      3.19 o 
   8   7   3       18.94        9.29      2.03 o 
   9   7   3      261.76      235.16      8.34 o 
  10   7   3     2860.75     2964.24     27.82 o 
  11   7   3     2998.95     2936.85     42.70 o 
  12   7   3       14.99       13.74      5.83 o 
  13   7   3       51.24       43.41      6.18 o 
  14   7   3      686.75      639.86     18.20 o 
  15   7   3       62.80       55.45      7.27 o 
  16   7   3      312.20      282.78     13.49 o 
  17   7   3      167.43      184.62     13.01 o 
  18   7   3      222.71      281.76     16.28 o 
  19   7   3      133.63      122.61     12.23 o 
  20   7   3       35.84       51.89     10.18 o 
   0   8   3     1026.67     1003.87     24.70 o 
   1   8   3        3.92       11.23      4.06 o 
   2   8   3      444.98      447.42     10.32 o 
   3   8   3     3482.60     3729.44     30.22 o 
   4   8   3      100.04       75.87      5.09 o 
   5   8   3     1469.28     1637.04     21.92 o 
   6   8   3     2056.36     1933.39     23.66 o 
   7   8   3       41.18       93.59      6.20 o 
   8   8   3     1492.19     1375.57     19.73 o 
   9   8   3      350.32      289.34      9.59 o 
  10   8   3      457.46      458.61     13.60 o 
  11   8   3      663.08      637.54     16.22 o 
  12   8   3      543.88      520.14     15.31 o 
  13   8   3      831.13      843.87     19.60 o 
  14   8   3       14.34       11.17      7.02 o 
  15   8   3       51.40       40.51      7.22 o 
  16   8   3        3.37        4.33      7.32 o 
  17   8   3        0.71        6.70      7.42 o 
  18   8   3      293.61      344.05     20.02 o 
  19   8   3       84.54       76.70     10.08 o 
  20   8   3       20.80       29.26      8.35 o 
   1   9   3      481.24      512.30     12.76 o 
   2   9   3      804.05      948.95     15.55 o 
   3   9   3      231.73      232.31      8.66 o 
   4   9   3      664.05      709.02     14.44 o 
   5   9   3       44.65       64.08      5.38 o 
   6   9   3      683.59      725.40     15.73 o 
   7   9   3       42.31       55.88      5.74 o 
   8   9   3      301.76      283.34     10.47 o 
   9   9   3     1202.53     1071.10     20.59 o 
  10   9   3       85.45       83.17      7.56 o 
  11   9   3      251.67      277.69     11.95 o 
  12   9   3       45.77       36.43      6.11 o 
  13   9   3       11.30       -0.51      6.86 o 
  14   9   3        2.78        6.70      6.43 o 
  15   9   3      639.09      664.60     24.24 o 
  16   9   3      194.58      184.27     13.11 o 
  17   9   3       48.10       40.96      8.49 o 
  18   9   3       52.59       51.02     11.04 o 
  19   9   3      293.70      292.61     19.40 o 
   0  10   3       77.05       60.97      9.02 o 
   1  10   3      960.01      890.24     17.35 o 
   2  10   3        7.72        6.00      4.00 o 
   3  10   3        9.47        8.98      4.52 o 
   4  10   3      167.17      184.87      8.39 o 
   5  10   3      127.68      132.28      7.98 o 
   6  10   3       94.54      105.73      8.73 o 
   7  10   3      629.28      601.54     15.36 o 
   8  10   3      877.34      914.68     21.41 o 
   9  10   3     1678.29     1599.44     27.84 o 
  10  10   3      258.67      224.08     10.64 o 
  11  10   3      308.75      293.04     14.60 o 
  12  10   3      585.11      578.23     17.23 o 
  13  10   3     1381.08     1372.10     26.36 o 
  14  10   3     1260.38     1358.84     33.56 o 
  15  10   3        8.77       21.13      8.49 o 
  16  10   3        6.10       22.09      8.87 o 
  17  10   3       74.16       71.87     11.72 o 
  18  10   3       63.74       54.46     11.29 o 
   1  11   3      917.61      840.54     18.04 o 
   2  11   3     1441.82     1433.12     21.34 o 
   3  11   3     1459.23     1356.98     22.02 o 
   4  11   3     1789.89     1726.08     24.83 o 
   5  11   3        0.02        7.98      5.11 o 
   6  11   3     2073.65     1966.77     28.47 o 
   7  11   3     2434.28     2337.17     31.19 o 
   8  11   3     1716.52     1592.79     30.84 o 
   9  11   3      273.10      248.87     13.08 o 
  10  11   3        2.55        5.16      7.44 o 
  11  11   3       42.29       40.77      7.14 o 
  12  11   3       13.36       10.11      5.87 o 
  13  11   3       36.86       34.93      8.30 o 
  14  11   3        0.00       15.29      8.45 o 
  15  11   3        2.94        8.51      7.73 o 
  16  11   3      131.58      144.93     13.70 o 
  17  11   3       34.17       51.27      9.51 o 
  18  11   3       20.47       18.87      9.69 o 
   0  12   3     2470.01     2638.79     50.08 o 
   1  12   3        0.01       10.43      6.30 o 
   2  12   3      136.49      125.16      8.76 o 
   3  12   3      161.62      164.44      9.13 o 
   4  12   3      125.73      109.31      7.66 o 
   5  12   3     2586.03     2499.81     36.29 o 
   6  12   3      845.06      816.05     19.63 o 
   7  12   3       13.59        7.74      6.56 o 
   8  12   3      556.67      524.47     18.88 o 
   9  12   3       19.36       22.48      6.92 o 
  10  12   3      286.79      298.11     13.45 o 
  11  12   3      180.34      187.58     11.19 o 
  12  12   3       72.46       83.02      9.81 o 
  13  12   3      364.47      350.72     16.55 o 
  14  12   3       29.68       24.17      8.59 o 
  15  12   3       19.61        5.32      8.14 o 
  16  12   3        0.23       -1.10     14.70 o 
  17  12   3        4.71       -9.33      9.33 o 
   1  13   3      867.44      899.02     20.75 o 
   2  13   3       18.80       15.73      6.47 o 
   3  13   3      336.70      325.00     14.77 o 
   4  13   3      139.57      137.56      8.60 o 
   5  13   3      106.11      121.09      9.78 o 
   6  13   3       32.33       21.24      7.48 o 
   7  13   3       71.57       73.65      9.56 o 
   8  13   3        9.45        1.66      7.18 o 
   9  13   3        0.05       12.08      7.09 o 
  10  13   3      113.58      104.15     10.00 o 
  11  13   3        0.21        2.03      7.06 o 
  12  13   3        1.14       -2.25      7.57 o 
  13  13   3        5.89       18.18      8.56 o 
  14  13   3        8.91        8.69      8.73 o 
  15  13   3      152.17      139.02     14.31 o 
  16  13   3       14.83       21.07      9.85 o 
   0  14   3       84.01       90.42     12.10 o 
   1  14   3      683.53      664.03     18.84 o 
   2  14   3      700.80      729.68     19.78 o 
   3  14   3        6.14       10.25      6.72 o 
   4  14   3       97.46       92.83      8.89 o 
   5  14   3      219.75      209.52     13.41 o 
   6  14   3      175.66      163.23     12.18 o 
   7  14   3      169.10      176.90     14.16 o 
   8  14   3      210.98      228.62     14.54 o 
   9  14   3      258.84      237.71     14.71 o 
  10  14   3        3.25        3.23      9.58 o 
  11  14   3        5.31        9.93      8.07 o 
  12  14   3       52.77       47.06      9.61 o 
  13  14   3        9.41       24.85      8.70 o 
  14  14   3      114.86      142.20     14.89 o 
  15  14   3       35.47       68.37     13.00 o 
   1  15   3      357.16      339.67     15.22 o 
   2  15   3      286.62      249.13     12.97 o 
   3  15   3      113.82      114.85     10.43 o 
   4  15   3       15.54       27.82      9.05 o 
   5  15   3      162.39      170.69     13.57 o 
   6  15   3       25.14       19.59      8.24 o 
   7  15   3      298.74      312.43     17.36 o 
   8  15   3      196.30      192.51     18.22 o 
   9  15   3       29.76       41.44     11.27 o 
  10  15   3       21.74       32.94     10.83 o 
  11  15   3        0.73       23.49     11.06 o 
  12  15   3        3.60        5.70      8.71 o 
  13  15   3       42.17       40.66      8.81 o 
  14  15   3      125.34      146.54     14.79 o 
   0  16   3      444.73      385.76     21.12 o 
   1  16   3        0.46        8.12      7.59 o 
   2  16   3      317.45      334.14     16.38 o 
   3  16   3       65.25       63.36     10.36 o 
   4  16   3       10.58        0.88      8.87 o 
   5  16   3      291.88      279.55     16.35 o 
   6  16   3      150.40      166.87     13.40 o 
   7  16   3      315.20      333.29     18.16 o 
   8  16   3      261.99      289.58     19.96 o 
   9  16   3       19.36       16.15      9.85 o 
  10  16   3        0.38        4.43     10.36 o 
  11  16   3      319.69      393.00     19.74 o 
  12  16   3        2.21       45.32      9.91 o 
   1  17   3       28.05       15.75      7.04 o 
   2  17   3       11.00       11.20      7.50 o 
   3  17   3       48.54       32.46      9.31 o 
   4  17   3        8.01        8.43      8.35 o 
   5  17   3       17.67       30.97     10.04 o 
   6  17   3      246.03      242.54     16.20 o 
   7  17   3      167.71      181.50     16.57 o 
   8  17   3        5.93       -0.23     10.93 o 
   9  17   3        3.38       -1.09     10.75 o 
  10  17   3        0.99       11.23     11.19 o 
  11  17   3       65.45       48.03     10.12 o 
   0  18   3      147.58      194.72     18.31 o 
   1  18   3      146.12      148.93     11.98 o 
   2  18   3       13.16       18.37      8.65 o 
   3  18   3        0.40        3.18     10.04 o 
   4  18   3        6.13       -3.58      8.29 o 
   5  18   3      105.39      129.68     14.19 o 
   6  18   3       19.45       38.88     11.37 o 
   7  18   3       69.30       52.41     12.38 o 
   8  18   3        1.50       12.30     10.43 o 
   9  18   3        5.86       20.59     10.51 o 
   1  19   3       16.15       23.73     10.12 o 
   2  19   3       68.68       97.79     12.04 o 
   3  19   3        2.65        2.49      9.03 o 
   4  19   3       37.97       39.87      9.20 o 
   5  19   3       20.90       38.38     11.84 o 
   6  19   3        6.92        8.83     10.78 o 
   0   0   4     7579.72     7307.60     66.48 o 
   1   0   4    98871.94    88738.50    306.58 o 
   2   0   4    84711.74    77387.56    222.03 o 
   3   0   4    13237.67    13984.33     70.53 o 
   4   0   4    53673.94    50633.15    214.49 o 
   5   0   4     1209.97     1215.26     23.71 o 
   6   0   4        1.48        3.10      2.95 o 
   7   0   4    11398.43    11671.64     56.38 o 
   8   0   4     5092.82     4850.42     35.29 o 
   9   0   4     1854.89     1955.00     23.69 o 
  10   0   4       64.86      149.78      6.56 o 
  11   0   4       18.95       12.69      2.81 o 
  12   0   4     1699.69     1558.61     18.28 o 
  13   0   4       15.09       18.18      4.41 o 
  14   0   4     1353.31     1244.60     22.58 o 
  15   0   4      302.76      259.77     12.81 o 
  16   0   4      108.21      143.52     10.55 o 
  17   0   4      942.94      895.71     29.14 o 
  18   0   4        0.30       -3.14      7.88 o 
  19   0   4      165.36      160.28     14.10 o 
  20   0   4      620.37      614.37     27.70 o 
  21   0   4       86.01       60.14     16.80 o 
   1   1   4    13505.65    13259.34     51.40 o 
   2   1   4       19.90       41.51      2.98 o 
   3   1   4    10953.50    10985.42     39.84 o 
   4   1   4     3887.94     4084.37     23.77 o 
   5   1   4     1055.38     1085.39      9.49 o 
   6   1   4        0.21        4.60      1.70 o 
   7   1   4     6091.15     6437.08     23.13 o 
   8   1   4      214.61      213.54      4.41 o 
   9   1   4      446.65      490.17      6.36 o 
  10   1   4      445.11      424.85      6.39 o 
  11   1   4     3705.75     3555.93     20.48 o 
  12   1   4     1412.29     1358.45     12.57 o 
  13   1   4       93.16       98.53      4.60 o 
  14   1   4       21.48       17.78      3.67 o 
  15   1   4      631.20      638.76     13.15 o 
  16   1   4      522.37      510.35     13.37 o 
  17   1   4      140.79      150.34      7.99 o 
  18   1   4       35.62       27.87      6.13 o 
  19   1   4       96.04      101.26     11.38 o 
  20   1   4      100.92       81.10      8.58 o 
  21   1   4       24.61        7.06      7.64 o 
   0   2   4      344.72      279.46     13.49 o 
   1   2   4       84.18      122.11      2.63 o 
   2   2   4    29064.16    29073.06     97.07 o 
   3   2   4     4880.76     4642.06     16.90 o 
   4   2   4      501.91      567.02      7.18 o 
   5   2   4     4820.97     5219.69     28.92 o 
   6   2   4      629.09      590.18      6.95 o 
   7   2   4     1512.79     1793.66     12.92 o 
   8   2   4      893.12     1051.78     10.68 o 
   9   2   4      296.13      289.43      6.68 o 
  10   2   4       91.91      116.16      4.25 o 
  11   2   4       31.04       38.52      3.32 o 
  12   2   4     1411.90     1340.22     13.73 o 
  13   2   4       15.50        8.90      2.84 o 
  14   2   4     3949.93     3800.89     27.76 o 
  15   2   4     1145.68     1047.17     16.21 o 
  16   2   4      191.67      177.43      7.99 o 
  17   2   4      932.53      923.87     16.73 o 
  18   2   4      102.18       93.23      7.08 o 
  19   2   4        0.01       -6.18      6.18 o 
  20   2   4       72.02       74.49      9.35 o 
  21   2   4       14.86       19.99     10.01 o 
   1   3   4     6053.52     6038.21     23.18 o 
   2   3   4    25268.06    25474.48     92.03 o 
   3   3   4     6666.99     6314.64     37.04 o 
   4   3   4      307.10      399.29      6.40 o 
   5   3   4     4792.95     4884.14     20.59 o 
   6   3   4     6833.22     6973.76     35.00 o 
   7   3   4      733.20      755.93     10.56 o 
   8   3   4     1833.43     1698.53     14.28 o 
   9   3   4        8.67       17.74      2.91 o 
  10   3   4     1000.37      970.13     12.00 o 
  11   3   4     2874.59     2992.50     22.97 o 
  12   3   4      741.52      780.50     11.48 o 
  13   3   4       23.28       23.89      4.47 o 
  14   3   4        0.65        1.45      4.13 o 
  15   3   4     1068.78     1086.81     18.43 o 
  16   3   4      183.13      188.21      8.13 o 
  17   3   4       23.17       29.38      5.18 o 
  18   3   4       83.44       84.86      7.22 o 
  19   3   4      249.87      223.74     14.17 o 
  20   3   4        1.85       -3.11      9.43 o 
  21   3   4      205.69      238.14     17.49 o 
   0   4   4     2847.67     3023.18     33.25 o 
   1   4   4      486.84      421.84      8.00 o 
   2   4   4     3542.66     3517.97     22.89 o 
   3   4   4      488.03      409.50      7.96 o 
   4   4   4     1553.45     1614.64     15.66 o 
   5   4   4     1139.19     1162.23     11.56 o 
   6   4   4     8216.93     8764.53     30.56 o 
   7   4   4      976.68     1103.20     11.50 o 
   8   4   4     1425.80     1377.27     13.61 o 
   9   4   4       59.36       75.86      3.75 o 
  10   4   4     1013.62     1098.67     14.19 o 
  11   4   4      133.00      147.16      6.25 o 
  12   4   4       22.67       11.63      4.44 o 
  13   4   4       85.73       90.18      7.27 o 
  14   4   4       25.37        7.44      5.13 o 
  15   4   4      523.80      538.67     16.59 o 
  16   4   4       10.72        8.13      5.51 o 
  17   4   4      123.78      144.71      9.38 o 
  18   4   4       50.81       52.44      7.04 o 
  19   4   4       50.84       54.11      7.89 o 
  20   4   4      258.10      269.39     18.36 o 
  21   4   4       11.47       33.66     10.59 o 
   1   5   4     1496.18     1495.28     14.93 o 
   2   5   4     2672.84     2786.25     23.82 o 
   3   5   4     7348.83     7288.52     43.95 o 
   4   5   4       78.49      126.15      8.31 o 
   5   5   4     1614.96     1695.70     14.33 o 
   6   5   4     7417.27     8187.89     45.80 o 
   7   5   4       21.31       23.28      2.80 o 
   8   5   4       17.10       18.95      2.79 o 
   9   5   4       11.98       12.52      2.76 o 
  10   5   4     3156.51     2968.58     22.36 o 
  11   5   4       87.10       94.86      4.63 o 
  12   5   4        2.03       14.48      4.63 o 
  13   5   4      293.75      218.06      9.76 o 
  14   5   4      101.67       81.19      6.36 o 
  15   5   4      266.78      273.68     11.60 o 
  16   5   4      235.83      253.99     11.60 o 
  17   5   4      137.37      163.93      9.82 o 
  18   5   4      377.88      370.12     14.79 o 
  19   5   4       42.21       40.09      8.78 o 
  20   5   4       67.03      124.19     11.96 o 
  21   5   4        3.71       13.46      9.21 o 
   0   6   4      715.66      569.02     14.43 o 
   1   6   4     1607.99     1721.52     18.63 o 
   2   6   4     1674.91     1959.08     21.72 o 
   3   6   4     3238.23     3533.82     44.12 o 
   4   6   4      157.00      136.39      5.71 o 
   5   6   4      440.00      555.35     10.88 o 
   6   6   4     2732.84     2782.08     20.14 o 
   7   6   4      503.79      462.47      7.78 o 
   8   6   4      174.75      220.49      6.66 o 
   9   6   4     3609.48     3643.95     35.25 o 
  10   6   4      219.36      203.64      7.19 o 
  11   6   4       10.32        8.26      4.46 o 
  12   6   4     3588.31     3539.65     32.24 o 
  13   6   4      471.26      420.94     12.04 o 
  14   6   4       97.68       81.45      7.29 o 
  15   6   4        0.30       13.06      6.34 o 
  16   6   4       15.79       19.79      6.33 o 
  17   6   4       39.88       43.08      6.68 o 
  18   6   4      432.39      441.68     17.40 o 
  19   6   4       37.73       56.64      9.77 o 
  20   6   4       73.06       91.01     16.16 o 
   1   7   4     2253.52     2245.03     22.87 o 
   2   7   4    14986.64    15200.29     64.42 o 
   3   7   4     6225.02     6745.75     37.75 o 
   4   7   4       74.08       80.35      5.13 o 
   5   7   4        2.54        7.78      3.07 o 
   6   7   4      508.01      539.81     11.94 o 
   7   7   4     1147.49     1238.85     14.58 o 
   8   7   4      523.80      448.18      8.43 o 
   9   7   4        0.46       -2.74      2.94 o 
  10   7   4      265.89      289.37     10.11 o 
  11   7   4     1274.80     1196.16     20.03 o 
  12   7   4      312.45      283.55     10.73 o 
  13   7   4      369.89      369.02     11.51 o 
  14   7   4      600.10      572.06     16.18 o 
  15   7   4      164.24      176.65     10.25 o 
  16   7   4      658.47      711.34     18.95 o 
  17   7   4      271.62      291.63     16.15 o 
  18   7   4      522.27      540.58     21.46 o 
  19   7   4       16.83       11.03      7.84 o 
  20   7   4        0.12        2.74      8.13 o 
   0   8   4      556.45      627.39     18.09 o 
   1   8   4     5534.26     6031.46     39.94 o 
   2   8   4      743.18      762.78     14.68 o 
   3   8   4      929.51      847.28     18.66 o 
   4   8   4     2153.49     2127.29     22.97 o 
   5   8   4     5651.42     5708.44     40.43 o 
   6   8   4      942.14     1006.98     17.30 o 
   7   8   4       64.00      101.12      8.84 o 
   8   8   4      100.69       82.92      4.34 o 
   9   8   4        0.42       -4.80      4.80 o 
  10   8   4     2066.29     2011.12     27.69 o 
  11   8   4       85.16       86.91      7.33 o 
  12   8   4       18.46       15.44      6.33 o 
  13   8   4       32.51       12.82      6.68 o 
  14   8   4      158.10      154.72     10.19 o 
  15   8   4      519.76      543.36     17.99 o 
  16   8   4       73.09       73.64      9.68 o 
  17   8   4       24.52       31.96      7.81 o 
  18   8   4      308.05      343.05     17.57 o 
  19   8   4        8.71       10.17      9.93 o 
   1   9   4      306.29      364.41     11.06 o 
   2   9   4     1105.45     1226.60     19.54 o 
   3   9   4     1170.23     1270.33     21.61 o 
   4   9   4     5475.04     5345.77     43.09 o 
   5   9   4      114.86       83.96      7.57 o 
   6   9   4       89.26       98.40      9.38 o 
   7   9   4     2038.34     1972.21     25.40 o 
   8   9   4     1641.00     1506.63     27.39 o 
   9   9   4      111.15      129.03      8.29 o 
  10   9   4      131.04      164.08      9.21 o 
  11   9   4     2430.55     2406.58     32.28 o 
  12   9   4      238.42      230.94     11.23 o 
  13   9   4       25.91       19.95      6.26 o 
  14   9   4       78.17       80.39      8.89 o 
  15   9   4      324.90      360.83     15.53 o 
  16   9   4      556.30      551.40     21.11 o 
  17   9   4        9.20       17.67      7.99 o 
  18   9   4       30.02       36.65     11.22 o 
  19   9   4       68.61      110.52     13.61 o 
   0  10   4      103.81       90.69      8.71 o 
   1  10   4      216.49      224.08      9.47 o 
   2  10   4     1210.11     1116.12     19.81 o 
   3  10   4     1829.14     1868.73     27.62 o 
   4  10   4      106.47      128.36      7.50 o 
   5  10   4     1849.35     1818.24     30.14 o 
   6  10   4     2011.94     2028.79     30.14 o 
   7  10   4      358.53      347.35     11.92 o 
   8  10   4      651.00      597.20     20.37 o 
   9  10   4     1801.24     1653.81     26.58 o 
  10  10   4      105.33      112.82      8.36 o 
  11  10   4      378.72      402.23     14.42 o 
  12  10   4      375.84      367.24     14.02 o 
  13  10   4       20.02       22.42      6.12 o 
  14  10   4        6.98       11.71      7.28 o 
  15  10   4        1.05       23.99      9.15 o 
  16  10   4      241.21      229.40     14.90 o 
  17  10   4        0.54       -1.64      7.95 o 
  18  10   4      142.58      136.81     15.43 o 
   1  11   4       49.05       34.72      5.72 o 
   2  11   4      887.54      883.82     18.84 o 
   3  11   4      159.78      145.88      9.54 o 
   4  11   4       46.78       53.67      6.55 o 
   5  11   4     2364.89     2313.04     30.88 o 
   6  11   4     1313.63     1300.00     25.03 o 
   7  11   4       53.10       54.07      7.36 o 
   8  11   4       44.46       30.96      7.93 o 
   9  11   4      292.90      291.31     14.17 o 
  10  11   4       98.51      116.27      9.13 o 
  11  11   4      321.57      310.99     13.38 o 
  12  11   4      296.49      285.30     13.12 o 
  13  11   4      335.93      316.32     14.16 o 
  14  11   4        1.33        0.46      8.54 o 
  15  11   4        3.05       11.69      8.56 o 
  16  11   4      101.71       92.97     12.01 o 
  17  11   4        0.89        3.90      8.03 o 
  18  11   4      152.16      145.57     14.74 o 
   0  12   4       95.10      103.09     10.45 o 
   1  12   4     1321.78     1309.14     23.56 o 
   2  12   4     1466.46     1408.20     24.58 o 
   3  12   4      503.47      497.67     16.51 o 
   4  12   4     1053.73      909.43     21.61 o 
   5  12   4       42.08       47.62      7.95 o 
   6  12   4        8.39        8.80      6.93 o 
   7  12   4      467.80      432.03     17.32 o 
   8  12   4      879.60      873.60     24.25 o 
   9  12   4      895.58      907.43     25.06 o 
  10  12   4       23.71       38.93      7.40 o 
  11  12   4       88.53      110.88      9.27 o 
  12  12   4      141.84      121.33      9.47 o 
  13  12   4       16.23       23.09      8.03 o 
  14  12   4      122.65      117.43     12.51 o 
  15  12   4      310.40      332.70     19.48 o 
  16  12   4       46.04       52.75     11.25 o 
  17  12   4       27.91       15.15      9.10 o 
   1  13   4      221.39      214.72     14.46 o 
   2  13   4      589.68      564.40     18.57 o 
   3  13   4        1.77       16.52      7.27 o 
   4  13   4     1328.38     1397.97     27.98 o 
   5  13   4        0.27        2.54      6.71 o 
   6  13   4       95.28       75.90      8.85 o 
   7  13   4      576.81      496.34     19.13 o 
   8  13   4      135.05      111.61     10.35 o 
   9  13   4     1030.89      960.72     26.58 o 
  10  13   4       92.57       80.17     10.26 o 
  11  13   4      407.90      401.99     15.77 o 
  12  13   4        1.89       -0.36      7.57 o 
  13  13   4       80.10       88.16     10.14 o 
  14  13   4        0.02      -10.81     10.81 o 
  15  13   4        4.09        0.89      9.32 o 
  16  13   4       10.02       16.50      8.98 o 
   0  14   4     1661.21     1556.30     37.37 o 
   1  14   4        0.34        6.59      6.46 o 
   2  14   4      367.66      405.28     15.40 o 
   3  14   4      161.45      147.14     12.37 o 
   4  14   4       31.21       31.13      7.67 o 
   5  14   4        0.92        5.27      8.86 o 
   6  14   4      674.82      643.95     22.40 o 
   7  14   4      327.85      307.96     16.48 o 
   8  14   4       77.36       95.18     10.78 o 
   9  14   4      196.04      195.39     13.87 o 
  10  14   4      128.11      122.36     12.09 o 
  11  14   4        6.33        3.71      7.25 o 
  12  14   4      250.78      300.80     16.09 o 
  13  14   4      181.44      186.88     15.50 o 
  14  14   4        3.00        0.61      9.32 o 
  15  14   4      315.90      365.50     21.32 o 
   1  15   4      191.69      177.45     10.66 o 
   2  15   4      264.68      310.23     15.23 o 
   3  15   4      293.22      285.75     14.94 o 
   4  15   4       47.34       32.80      7.91 o 
   5  15   4      103.01      102.66     12.75 o 
   6  15   4       11.44       15.67      8.43 o 
   7  15   4        9.31       24.33      9.27 o 
   8  15   4      195.02      174.85     13.98 o 
   9  15   4       10.09       12.43      7.64 o 
  10  15   4       26.22       19.02      9.96 o 
  11  15   4      255.35      296.27     16.52 o 
  12  15   4        7.00       -7.13      7.92 o 
  13  15   4        0.69        9.06      9.40 o 
  14  15   4        0.01        3.65     10.54 o 
   0  16   4      197.69      263.76     18.08 o 
   1  16   4       17.37       21.48      7.01 o 
   2  16   4       30.66       25.87      7.23 o 
   3  16   4      120.18      108.95     10.52 o 
   4  16   4       12.31       13.84      8.68 o 
   5  16   4      307.22      307.47     17.66 o 
   6  16   4       48.40       42.93     10.10 o 
   7  16   4       17.66       30.53      9.74 o 
   8  16   4       45.79       39.83      9.74 o 
   9  16   4       45.68       55.48     15.76 o 
  10  16   4      426.78      502.13     25.81 o 
  11  16   4       18.95       27.10     14.48 o 
  12  16   4       38.19       84.54     12.27 o 
   1  17   4      204.97      202.59     12.07 o 
   2  17   4       27.76       20.63      7.82 o 
   3  17   4       43.87       38.31      8.52 o 
   4  17   4      107.70      104.29     13.67 o 
   5  17   4        9.95        6.56      8.37 o 
   6  17   4       22.34       13.02      8.89 o 
   7  17   4       32.18       27.49      8.92 o 
   8  17   4        6.21        1.67     10.11 o 
   9  17   4       11.88       12.96     13.68 o 
  10  17   4      311.49      350.00     23.21 o 
  11  17   4       51.77       69.28     11.32 o 
   0  18   4     1444.84     1375.96     41.58 o 
   1  18   4       74.62       97.77     10.81 o 
   2  18   4        0.61        7.30      8.80 o 
   3  18   4      176.34      172.98     13.22 o 
   4  18   4        3.97       25.38     11.81 o 
   5  18   4       71.43       55.23     11.38 o 
   6  18   4      153.00      168.32     14.89 o 
   7  18   4      111.58      113.65     24.61 o 
   8  18   4       95.78       89.23     13.70 o 
   1  19   4      261.20      291.97     26.55 o 
   2  19   4        7.33       19.14      8.83 o 
   3  19   4      190.59      181.87     15.54 o 
   4  19   4        5.74       18.23      9.37 o 
   5  19   4      100.72       91.27     11.68 o 
   1   1   5      451.65      433.82      4.71 o 
   2   1   5       21.27       23.00      1.58 o 
   3   1   5      302.54      314.48      4.24 o 
   4   1   5    11379.42    11285.42     42.03 o 
   5   1   5     1766.12     1714.44     11.32 o 
   6   1   5     6230.94     6580.20     30.31 o 
   7   1   5     1402.01     1461.20     13.32 o 
   8   1   5      555.08      565.61      7.79 o 
   9   1   5       70.09       81.19      2.84 o 
  10   1   5      205.80      181.73      4.91 o 
  11   1   5     1448.42     1435.64     16.24 o 
  12   1   5      796.83      755.35     11.31 o 
  13   1   5      433.12      423.47      8.99 o 
  14   1   5       79.63       73.89      4.58 o 
  15   1   5      180.40      142.55      6.58 o 
  16   1   5       26.75       22.95      4.66 o 
  17   1   5      105.02      122.06      8.02 o 
  18   1   5      635.01      632.53     17.04 o 
  19   1   5        7.42        7.08      7.07 o 
  20   1   5        0.01       -6.84      6.84 o 
  21   1   5       30.52        6.96      6.30 o 
   0   2   5     7355.10     7223.66     29.14 o 
   1   2   5      178.68      242.30      5.90 o 
   2   2   5     6212.17     6507.11     25.18 o 
   3   2   5     2355.82     2296.53     13.17 o 
   4   2   5     1332.81     1331.33     10.68 o 
   5   2   5     2640.95     2485.26     13.97 o 
   6   2   5    16375.75    17235.06     49.30 o 
   7   2   5     4610.15     4557.85     23.94 o 
   8   2   5       14.87       11.39      2.28 o 
   9   2   5       26.32        9.82      2.24 o 
  10   2   5      443.89      451.56      7.60 o 
  11   2   5      578.27      595.58      8.26 o 
  12   2   5       93.24       96.42      4.69 o 
  13   2   5      176.01      163.54      6.23 o 
  14   2   5     1858.16     1792.92     20.64 o 
  15   2   5       75.36       77.09      5.35 o 
  16   2   5        8.32        4.08      4.61 o 
  17   2   5       66.87       67.35      5.73 o 
  18   2   5      101.22      100.02      7.30 o 
  19   2   5       40.83       52.96      7.81 o 
  20   2   5      874.96      909.23     27.40 o 
  21   2   5      275.19      285.79     19.75 o 
   1   3   5     9169.84     9544.97     90.16 o 
   2   3   5    22047.65    21737.99     91.24 o 
   3   3   5     6508.41     6566.21     31.10 o 
   4   3   5     1826.16     1946.07     12.88 o 
   5   3   5        0.03       11.80      3.62 o 
   6   3   5     2184.73     2327.58     14.37 o 
   7   3   5      880.99     1036.07     11.92 o 
   8   3   5        0.84        8.49      2.57 o 
   9   3   5        5.95        9.27      2.02 o 
  10   3   5      272.63      301.21      6.86 o 
  11   3   5        7.21       15.80      3.24 o 
  12   3   5     1395.89     1452.88     16.96 o 
  13   3   5     1104.30     1087.75     17.43 o 
  14   3   5       34.56       39.07      5.09 o 
  15   3   5     1170.35     1197.18     19.44 o 
  16   3   5        3.56        1.36      4.87 o 
  17   3   5      112.99      123.05      9.10 o 
  18   3   5      164.16      156.16     10.65 o 
  19   3   5        1.08        9.45      7.09 o 
  20   3   5       14.26       21.59      8.54 o 
  21   3   5       54.66       75.44     14.06 o 
   0   4   5     3698.66     3301.31     43.43 o 
   1   4   5     5958.77     5931.51     27.83 o 
   2   4   5     1653.35     1650.13     13.92 o 
   3   4   5    20058.96    20384.49     85.46 o 
   4   4   5      545.83      446.93      9.10 o 
   5   4   5      293.46      386.25      7.43 o 
   6   4   5     2162.02     2390.33     16.37 o 
   7   4   5      159.90      164.42      4.55 o 
   8   4   5       96.04       67.48      3.16 o 
   9   4   5       44.39       66.81      3.49 o 
  10   4   5      166.94      163.11      5.96 o 
  11   4   5      128.65      148.45      6.04 o 
  12   4   5      127.98      132.97      7.87 o 
  13   4   5      170.19      179.38      9.16 o 
  14   4   5     1080.34     1138.63     22.90 o 
  15   4   5     1007.05      938.18     21.67 o 
  16   4   5      445.08      430.04     14.41 o 
  17   4   5      479.33      451.29     15.27 o 
  18   4   5      260.05      286.29     13.55 o 
  19   4   5      191.90      162.33     16.38 o 
  20   4   5      730.41      742.57     25.27 o 
  21   4   5       42.23       63.85     11.91 o 
   1   5   5        0.97        5.68      3.07 o 
   2   5   5     4555.69     4171.48     27.32 o 
   3   5   5    19249.19    20124.84    107.53 o 
   4   5   5       25.42       46.51      3.64 o 
   5   5   5     1238.56     1512.15     18.93 o 
   6   5   5      825.69     1003.69     12.06 o 
   7   5   5       65.83       39.58      2.91 o 
   8   5   5     1599.10     1587.99     17.11 o 
   9   5   5      440.88      393.25      7.55 o 
  10   5   5     3454.84     3375.55     25.95 o 
  11   5   5     1187.96     1162.33     15.79 o 
  12   5   5     1103.16     1065.20     17.31 o 
  13   5   5       26.77       18.22      4.97 o 
  14   5   5      124.72      113.77      7.86 o 
  15   5   5      467.27      447.65     14.53 o 
  16   5   5     1772.46     1792.62     28.80 o 
  17   5   5      528.60      567.50     16.23 o 
  18   5   5       48.88       53.43      7.10 o 
  19   5   5      366.65      412.61     17.12 o 
  20   5   5      228.46      278.55     18.77 o 
   0   6   5       73.21      173.86     16.37 o 
   1   6   5     6180.14     6736.81     34.73 o 
   2   6   5      296.39      309.46      8.42 o 
   3   6   5      160.88      213.51     11.24 o 
   4   6   5      550.47      623.12     14.65 o 
   5   6   5      254.85      258.32      8.05 o 
   6   6   5      273.78      273.79      8.57 o 
   7   6   5      828.03      857.58     11.30 o 
   8   6   5      627.67      680.11      9.29 o 
   9   6   5      215.91      238.01      6.72 o 
  10   6   5      117.55      122.24      6.91 o 
  11   6   5       12.75       13.33      4.18 o 
  12   6   5      153.22      166.74      8.07 o 
  13   6   5     1069.88      963.59     19.69 o 
  14   6   5      372.85      370.22     13.11 o 
  15   6   5      192.71      211.91     10.66 o 
  16   6   5      589.52      602.38     17.49 o 
  17   6   5       95.86      111.01      9.17 o 
  18   6   5      533.15      572.60     18.02 o 
  19   6   5       47.58       59.67      9.57 o 
  20   6   5      122.12      142.60     14.70 o 
   1   7   5       67.73      127.10      5.90 o 
   2   7   5       42.42       67.49      5.65 o 
   3   7   5        8.49       21.14      4.12 o 
   4   7   5     3123.48     2921.20     29.93 o 
   5   7   5     1894.31     1924.77     28.83 o 
   6   7   5      343.24      327.71      8.03 o 
   7   7   5     1060.95      976.01     12.21 o 
   8   7   5        4.02       13.87      2.80 o 
   9   7   5      104.36      104.58      6.37 o 
  10   7   5     1384.28     1381.34     21.03 o 
  11   7   5      343.73      342.36     11.30 o 
  12   7   5      245.87      263.67      9.79 o 
  13   7   5       53.88       40.82      6.13 o 
  14   7   5        4.80       10.95      5.11 o 
  15   7   5      944.84      925.75     21.04 o 
  16   7   5       20.00        9.16      5.90 o 
  17   7   5      103.61      112.40      9.11 o 
  18   7   5       45.29       41.06      7.90 o 
  19   7   5      367.32      425.81     19.93 o 
  20   7   5        0.00       12.51     12.04 o 
   0   8   5     4687.62     5075.34     49.20 o 
   1   8   5     1688.88     1802.17     22.35 o 
   2   8   5        1.15       16.56      4.17 o 
   3   8   5      837.53     1019.77     18.51 o 
   4   8   5      592.88      576.74     14.52 o 
   5   8   5        6.27        3.88      4.83 o 
   6   8   5     2655.41     2652.27     34.77 o 
   7   8   5       42.28       41.94      3.75 o 
   8   8   5      549.82      527.76     11.40 o 
   9   8   5        0.04       -4.79      4.85 o 
  10   8   5      785.48      832.80     18.38 o 
  11   8   5      508.69      504.12     14.76 o 
  12   8   5      834.02      799.31     18.76 o 
  13   8   5       98.30       96.01      8.34 o 
  14   8   5      174.05      196.62     11.29 o 
  15   8   5      412.29      419.68     16.14 o 
  16   8   5      887.94      966.08     24.40 o 
  17   8   5       30.40       28.65      8.66 o 
  18   8   5      173.65      193.43     14.00 o 
  19   8   5       20.84       44.98     10.03 o 
   1   9   5        2.89        9.26      4.04 o 
   2   9   5       20.10       21.71      5.42 o 
   3   9   5      515.11      595.52     15.36 o 
   4   9   5      863.45      850.75     18.64 o 
   5   9   5      745.13      763.37     19.49 o 
   6   9   5      377.44      322.51     10.87 o 
   7   9   5      527.23      525.00     16.57 o 
   8   9   5      270.64      276.39     11.55 o 
   9   9   5        2.66       -5.78      5.78 o 
  10   9   5     1467.47     1415.46     24.32 o 
  11   9   5      710.46      641.89     17.12 o 
  12   9   5        2.52       -6.23      6.23 o 
  13   9   5        5.52       -2.43      8.59 o 
  14   9   5       50.57       73.39      8.50 o 
  15   9   5      116.39      116.02     10.14 o 
  16   9   5      134.32      109.93     11.76 o 
  17   9   5       26.26       21.54      9.12 o 
  18   9   5       67.11       61.48      9.99 o 
  19   9   5       33.02       42.17     10.26 o 
   0  10   5     2977.06     3045.44     42.75 o 
   1  10   5        0.13        4.92      4.10 o 
   2  10   5      115.80      161.90      9.34 o 
   3  10   5     3011.32     2908.22     34.60 o 
   4  10   5      159.28      155.06      9.18 o 
   5  10   5     1977.31     2007.64     36.10 o 
   6  10   5      155.01      173.54      8.78 o 
   7  10   5       20.48       17.33      5.59 o 
   8  10   5       31.56       21.39      6.36 o 
   9  10   5      396.45      369.04     13.33 o 
  10  10   5      809.34      777.92     18.98 o 
  11  10   5      570.46      515.96     16.04 o 
  12  10   5      218.64      180.06     10.13 o 
  13  10   5       52.46       46.45      7.69 o 
  14  10   5      122.58      147.98     11.74 o 
  15  10   5      133.43      141.80     12.19 o 
  16  10   5        0.45       -0.63      9.72 o 
  17  10   5        1.78        6.84      8.07 o 
  18  10   5       15.90       19.80     10.56 o 
   1  11   5     1505.94     1519.73     22.63 o 
   2  11   5      578.55      594.41     17.09 o 
   3  11   5        5.04        1.46      6.33 o 
   4  11   5      981.11      983.61     21.92 o 
   5  11   5     4293.85     4365.48     49.74 o 
   6  11   5       39.15       29.77      7.66 o 
   7  11   5        4.72        3.24      6.35 o 
   8  11   5       34.13        9.79      6.56 o 
   9  11   5      958.98      947.54     22.69 o 
  10  11   5      233.05      248.35     11.91 o 
  11  11   5      982.01     1009.14     22.80 o 
  12  11   5      753.26      743.90     20.11 o 
  13  11   5       30.19       46.75      8.24 o 
  14  11   5        0.35       10.53      8.64 o 
  15  11   5        2.69        8.48      9.11 o 
  16  11   5       88.56       88.09     12.42 o 
  17  11   5       97.87       92.32     11.29 o 
   0  12   5       50.31       31.60      7.33 o 
   1  12   5       79.26       51.57      6.06 o 
   2  12   5      124.54      136.99      9.22 o 
   3  12   5      518.19      544.49     17.28 o 
   4  12   5     1083.48      977.27     22.73 o 
   5  12   5       22.29       21.95      7.20 o 
   6  12   5       91.36       71.49      9.07 o 
   7  12   5      202.00      232.75     13.40 o 
   8  12   5        3.01       12.76      7.09 o 
   9  12   5      537.60      504.26     19.39 o 
  10  12   5       79.24       86.81      8.64 o 
  11  12   5      350.21      308.63     13.59 o 
  12  12   5        0.71        1.50      6.25 o 
  13  12   5       27.91       29.89      7.79 o 
  14  12   5      123.98      134.81     13.77 o 
  15  12   5        4.19        0.56      8.32 o 
  16  12   5       51.02       49.06     10.14 o 
  17  12   5        4.79        8.74      8.15 o 
   1  13   5       99.03       79.12      7.29 o 
   2  13   5       28.42       23.24      7.39 o 
   3  13   5       29.16       34.10      7.07 o 
   4  13   5      338.82      388.24     15.91 o 
   5  13   5      404.29      390.39     17.16 o 
   6  13   5      428.76      437.51     20.47 o 
   7  13   5       69.56       72.13      9.22 o 
   8  13   5      261.36      252.77     14.86 o 
   9  13   5      387.74      374.50     17.53 o 
  10  13   5        4.87       11.99      6.47 o 
  11  13   5       79.26      112.58      9.68 o 
  12  13   5       58.52       64.62      8.06 o 
  13  13   5      130.52      144.45     14.10 o 
  14  13   5        0.71       -1.39      8.41 o 
  15  13   5      144.64      107.67     14.23 o 
  16  13   5      420.72      477.78     23.73 o 
   0  14   5       20.48       14.89      9.24 o 
   1  14   5       34.00       34.10      6.22 o 
   2  14   5      979.32      928.75     22.22 o 
   3  14   5      190.88      179.18     12.06 o 
   4  14   5     1270.76     1151.40     26.82 o 
   5  14   5        7.75        9.27      7.11 o 
   6  14   5      332.51      290.12     17.92 o 
   7  14   5       40.00       29.34      7.98 o 
   8  14   5      116.81      104.52     10.63 o 
   9  14   5      393.66      368.58     17.65 o 
  10  14   5       25.14       18.79      7.11 o 
  11  14   5       13.99       18.96      7.19 o 
  12  14   5       35.25       52.47     13.47 o 
  13  14   5      227.10      223.21     16.62 o 
  14  14   5       75.08       90.80     11.97 o 
  15  14   5      172.81      149.05     14.64 o 
   1  15   5       15.00       20.46      6.89 o 
   2  15   5      755.07      782.90     21.55 o 
   3  15   5      584.35      565.59     18.40 o 
   4  15   5      299.77      324.85     17.22 o 
   5  15   5       10.71       15.84      9.38 o 
   6  15   5      256.51      220.41     14.34 o 
   7  15   5      465.45      428.32     19.89 o 
   8  15   5       62.16       82.26     13.17 o 
   9  15   5        6.23        7.83     10.67 o 
  10  15   5        6.07       -0.87      6.81 o 
  11  15   5       77.27       76.92     10.02 o 
  12  15   5       11.35       41.41      9.38 o 
  13  15   5       95.40      122.67     14.65 o 
   0  16   5      192.06      118.51     13.54 o 
   1  16   5      313.84      342.94     14.50 o 
   2  16   5       41.51       42.85     11.86 o 
   3  16   5        1.91        9.02      6.90 o 
   4  16   5        5.42        4.39      7.42 o 
   5  16   5      242.92      220.78     17.02 o 
   6  16   5        6.19        4.94      9.91 o 
   7  16   5       44.96       16.90      8.58 o 
   8  16   5      207.98      242.65     16.49 o 
   9  16   5      149.89      166.28     14.41 o 
  10  16   5      123.21      131.70     13.67 o 
  11  16   5       58.00       64.92     10.56 o 
  12  16   5       44.85       44.79     11.24 o 
   1  17   5        1.13        0.45      7.32 o 
   2  17   5       16.43        8.80      7.28 o 
   3  17   5       32.96       30.57      7.71 o 
   4  17   5        1.31       -6.27      8.81 o 
   5  17   5      218.77      240.46     15.15 o 
   6  17   5       42.45       31.24      8.47 o 
   7  17   5       51.29       37.77      9.29 o 
   8  17   5      225.04      207.71     15.83 o 
   9  17   5      160.48      193.36     17.71 o 
  10  17   5        7.38       36.70     12.43 o 
   0  18   5       84.66      126.11     16.01 o 
   1  18   5        8.05       34.08      9.16 o 
   2  18   5      200.24      177.51     12.57 o 
   3  18   5       92.10      115.31     12.14 o 
   4  18   5      117.64      129.42     13.53 o 
   5  18   5       31.32       54.47      9.43 o 
   6  18   5        4.97        7.50      8.77 o 
   7  18   5        0.17        3.28      9.36 o 
   8  18   5      109.71      134.29     15.49 o 
   1  19   5        8.42       11.88      8.54 o 
   2  19   5      105.56      117.38     12.45 o 
   3  19   5        0.24       -3.12      9.89 o 
   4  19   5       35.36       45.42     15.05 o 
   5  19   5       19.55       43.96      9.29 o 
   0   0   6       97.66      177.36      7.59 o 
   1   0   6    13425.18    13015.50     46.24 o 
   2   0   6    43003.18    40988.25    223.35 o 
   3   0   6      607.66      635.01      7.73 o 
   4   0   6      891.79      876.31      9.23 o 
   5   0   6     4977.52     5272.10     30.70 o 
   6   0   6    23795.50    24908.04     83.01 o 
   7   0   6    23406.13    24962.19     95.38 o 
   8   0   6      297.89      333.26     18.72 o 
   9   0   6     2232.34     2392.49     27.69 o 
  10   0   6      129.70       89.79      6.97 o 
  11   0   6     4249.84     4128.68     34.85 o 
  12   0   6      224.35      208.80      8.67 o 
  13   0   6     1706.82     1686.93     24.16 o 
  14   0   6      802.81      813.19     18.80 o 
  15   0   6     1142.30     1182.69     31.72 o 
  16   0   6        1.31        2.81      7.50 o 
  17   0   6      144.76      108.43     10.12 o 
  18   0   6      167.03      131.52     11.52 o 
  19   0   6       45.14       42.31      7.97 o 
  20   0   6       58.10       60.31     13.34 o 
  21   0   6      344.26      324.08     29.95 o 
   1   1   6       82.51       82.68      2.90 o 
   2   1   6     3121.47     3057.05     12.16 o 
   3   1   6    14775.60    14594.30     65.85 o 
   4   1   6     1799.60     1800.30      8.70 o 
   5   1   6      284.13      347.10      5.32 o 
   6   1   6      193.82      195.91      4.94 o 
   7   1   6     5024.67     5110.12     25.23 o 
   8   1   6       34.77       25.52      3.34 o 
   9   1   6      324.30      347.39      7.26 o 
  10   1   6        0.92        2.52      2.36 o 
  11   1   6      681.47      667.99     10.80 o 
  12   1   6      162.92      178.12      5.95 o 
  13   1   6       60.88       64.73      3.99 o 
  14   1   6      620.72      568.86     11.03 o 
  15   1   6     1268.01     1252.57     17.80 o 
  16   1   6       41.58       21.66      5.34 o 
  17   1   6       18.30       15.59      5.49 o 
  18   1   6      578.68      562.13     16.45 o 
  19   1   6        7.78        0.98      6.35 o 
  20   1   6        4.19       11.77      8.01 o 
  21   1   6        2.84       -8.95      8.95 o 
   0   2   6    12746.79    12831.03     63.59 o 
   1   2   6    20908.53    20493.05     44.37 o 
   2   2   6      662.53      709.45      5.78 o 
   3   2   6     3601.19     3562.32     13.96 o 
   4   2   6      837.89      882.91      8.19 o 
   5   2   6     8440.94     8892.12     43.39 o 
   6   2   6      219.79      236.87      4.16 o 
   7   2   6    17520.31    18052.05     70.78 o 
   8   2   6     6572.21     6518.59     24.36 o 
   9   2   6     1358.92     1430.69     14.00 o 
  10   2   6      113.73      103.83      4.07 o 
  11   2   6        0.01        2.01      2.60 o 
  12   2   6       40.92       49.09      4.66 o 
  13   2   6     1557.72     1491.23     18.86 o 
  14   2   6      816.74      811.17     15.01 o 
  15   2   6        0.61        8.08      4.17 o 
  16   2   6      172.88      176.87      8.08 o 
  17   2   6       18.56       10.37      5.03 o 
  18   2   6      148.35      138.38      8.86 o 
  19   2   6       10.11       19.49      6.49 o 
  20   2   6      191.66      226.13     17.57 o 
  21   2   6       32.17       40.52     10.33 o 
   1   3   6     2164.70     2270.05     17.96 o 
   2   3   6      508.40      422.60      6.14 o 
   3   3   6      168.07      144.44      5.29 o 
   4   3   6     5191.06     5174.41     20.95 o 
   5   3   6    11854.29    13063.74     75.45 o 
   6   3   6     1166.26     1116.80     10.80 o 
   7   3   6      508.24      500.59      7.90 o 
   8   3   6      823.60      899.44     12.06 o 
   9   3   6      438.65      474.95      7.88 o 
  10   3   6      732.97      678.30      9.55 o 
  11   3   6     2264.33     2126.96     19.56 o 
  12   3   6       70.04       56.86      5.05 o 
  13   3   6      123.50      117.41      7.15 o 
  14   3   6       84.78       94.87      6.99 o 
  15   3   6       29.12       39.17      5.43 o 
  16   3   6     1285.90     1264.77     19.83 o 
  17   3   6      346.46      344.64     11.85 o 
  18   3   6       16.48        4.15      6.92 o 
  19   3   6      263.83      271.20     13.12 o 
  20   3   6       32.01       44.03     12.52 o 
  21   3   6       35.74       44.09     11.68 o 
   0   4   6    29139.15    31048.16    203.81 o 
   1   4   6     2617.12     2648.26     18.84 o 
   2   4   6     3255.41     3073.85     18.64 o 
   3   4   6       66.06       81.58      3.01 o 
   4   4   6     3049.59     3287.88     20.48 o 
   5   4   6     1008.88     1052.32     10.85 o 
   6   4   6      758.77      825.23     10.56 o 
   7   4   6      127.98      130.36      4.42 o 
   8   4   6      123.40      109.90      4.13 o 
   9   4   6      288.51      251.08      5.79 o 
  10   4   6      725.62      701.52     10.17 o 
  11   4   6     2104.90     2123.99     20.78 o 
  12   4   6      249.69      222.99      8.26 o 
  13   4   6      148.92      140.74      7.82 o 
  14   4   6     3246.93     3148.94     33.13 o 
  15   4   6        7.11        2.81      4.78 o 
  16   4   6     1102.41     1114.13     21.29 o 
  17   4   6      140.87      129.33      8.58 o 
  18   4   6       69.72       65.14      6.87 o 
  19   4   6        5.83        4.59      6.59 o 
  20   4   6        6.91       14.89     11.64 o 
  21   4   6       63.57       42.70     11.56 o 
   1   5   6      931.15     1027.44     13.87 o 
   2   5   6     8763.31     8736.32     49.96 o 
   3   5   6       18.36       15.28      2.64 o 
   4   5   6      172.02      115.29      4.69 o 
   5   5   6       83.04       71.32      3.98 o 
   6   5   6      709.42      794.87     11.22 o 
   7   5   6      131.16      121.75      4.91 o 
   8   5   6      490.53      541.64      8.74 o 
   9   5   6      230.95      253.30      7.44 o 
  10   5   6       43.85       49.10      4.20 o 
  11   5   6      648.70      630.88     11.87 o 
  12   5   6      242.91      217.12      9.37 o 
  13   5   6      326.76      295.64     11.27 o 
  14   5   6      159.41      159.01      9.22 o 
  15   5   6       72.79       64.31      7.01 o 
  16   5   6      292.71      285.43     11.77 o 
  17   5   6      495.96      478.50     15.23 o 
  18   5   6      898.48      871.78     20.47 o 
  19   5   6        0.16        6.48      6.48 o 
  20   5   6       38.69       41.26     11.64 o 
   0   6   6    11999.00    12166.57     77.87 o 
   1   6   6        1.00       13.40      4.50 o 
   2   6   6      520.88      605.52     11.63 o 
   3   6   6      176.34      259.96      7.30 o 
   4   6   6     1294.01     1291.76     17.50 o 
   5   6   6       14.43       59.14      4.46 o 
   6   6   6      694.32      751.09     12.73 o 
   7   6   6      105.18      105.85      4.84 o 
   8   6   6     1938.58     1825.28     18.21 o 
   9   6   6      480.04      420.02     11.13 o 
  10   6   6      112.25      133.01      6.91 o 
  11   6   6      200.72      203.36      8.23 o 
  12   6   6        1.08       -5.05      5.05 o 
  13   6   6      691.12      728.97     17.46 o 
  14   6   6      589.64      609.30     16.87 o 
  15   6   6        4.50       -1.84      5.58 o 
  16   6   6      676.45      659.15     18.44 o 
  17   6   6        0.70        8.13      5.77 o 
  18   6   6      151.49      127.78      9.54 o 
  19   6   6      224.81      246.05     13.23 o 
  20   6   6      479.49      549.90     28.63 o 
   1   7   6     1865.98     1926.68     21.85 o 
   2   7   6     3068.87     3469.62     32.35 o 
   3   7   6     1675.30     1690.71     20.78 o 
   4   7   6       41.61       62.66      5.63 o 
   5   7   6     2830.18     3130.23     30.85 o 
   6   7   6        3.55        8.61      4.05 o 
   7   7   6        4.42        7.43      3.41 o 
   8   7   6      330.67      313.40      8.27 o 
   9   7   6      297.30      299.16     10.11 o 
  10   7   6      297.47      314.21     10.52 o 
  11   7   6     1245.07     1226.92     21.04 o 
  12   7   6        1.18       -0.89      4.93 o 
  13   7   6      372.86      350.87     12.66 o 
  14   7   6      406.42      427.98     14.42 o 
  15   7   6       54.00       34.43      6.27 o 
  16   7   6        0.04       -0.67      5.80 o 
  17   7   6        7.43        9.28      6.21 o 
  18   7   6      294.33      294.31     13.04 o 
  19   7   6       23.84       33.08      9.61 o 
  20   7   6        0.04       -8.46     10.77 o 
   0   8   6     5076.74     5221.68     50.24 o 
   1   8   6     2417.31     2595.09     25.23 o 
   2   8   6     2353.88     2325.58     25.55 o 
   3   8   6      144.50      177.02      7.95 o 
   4   8   6     2879.58     2842.55     31.46 o 
   5   8   6      585.20      544.43     16.17 o 
   6   8   6     1101.94     1029.55     23.49 o 
   7   8   6        3.80       -1.58      4.23 o 
   8   8   6      195.12      174.94      7.07 o 
   9   8   6      752.02      705.24     16.44 o 
  10   8   6      103.94      108.40      7.59 o 
  11   8   6       19.21       36.63      6.34 o 
  12   8   6       10.19        4.15      5.22 o 
  13   8   6       46.16       64.54      7.17 o 
  14   8   6     1151.65     1152.34     23.48 o 
  15   8   6      269.01      295.75     13.09 o 
  16   8   6       42.75       60.43      8.65 o 
  17   8   6       11.15       21.69      7.25 o 
  18   8   6        8.72        6.31     10.20 o 
  19   8   6       55.41       82.25     11.32 o 
   1   9   6      139.42      128.49      6.87 o 
   2   9   6      240.42      237.69      9.28 o 
   3   9   6     2457.59     2214.68     27.40 o 
   4   9   6      215.69      272.97     11.07 o 
   5   9   6      363.43      403.08     14.62 o 
   6   9   6       23.77       18.45      4.47 o 
   7   9   6       65.26       77.22      6.13 o 
   8   9   6      317.46      277.36     11.60 o 
   9   9   6      291.20      302.78     11.61 o 
  10   9   6      321.33      315.52     12.22 o 
  11   9   6     1330.43     1307.33     26.10 o 
  12   9   6        8.15       -3.49      6.33 o 
  13   9   6      128.77      106.56      9.46 o 
  14   9   6      414.78      380.87     15.42 o 
  15   9   6        2.65        6.81      7.00 o 
  16   9   6       70.79       88.60      9.86 o 
  17   9   6       46.56       44.16      9.91 o 
  18   9   6       19.86       31.39      8.20 o 
  19   9   6      311.32      380.94     22.01 o 
   0  10   6      150.80      177.40     11.73 o 
   1  10   6     1043.14     1093.80     18.49 o 
   2  10   6       77.84       87.81      6.84 o 
   3  10   6     4692.54     4860.93     41.46 o 
   4  10   6      294.44      361.10     13.34 o 
   5  10   6      452.79      429.10     16.22 o 
   6  10   6     1295.79     1185.17     26.03 o 
   7  10   6      188.59      154.35      8.64 o 
   8  10   6      399.17      388.89     15.46 o 
   9  10   6      148.79      123.76      8.58 o 
  10  10   6      362.50      347.31     13.28 o 
  11  10   6      154.97      168.33     10.17 o 
  12  10   6       85.33       70.99      8.45 o 
  13  10   6       36.01       39.00      9.69 o 
  14  10   6        6.40       13.78      6.86 o 
  15  10   6       14.79        1.63      8.78 o 
  16  10   6      240.65      232.41     19.07 o 
  17  10   6        1.96       13.51     11.12 o 
  18  10   6        6.78        0.22      7.89 o 
   1  11   6      697.88      645.24     15.17 o 
   2  11   6      376.12      363.57     12.83 o 
   3  11   6     2579.33     2709.26     32.83 o 
   4  11   6      161.59      178.48     10.49 o 
   5  11   6       33.81       43.42      6.93 o 
   6  11   6        9.91       13.07      7.17 o 
   7  11   6        1.72       -7.99      7.99 o 
   8  11   6        3.33       10.51      8.28 o 
   9  11   6     1071.95     1010.13     25.19 o 
  10  11   6        0.05       12.20      5.57 o 
  11  11   6      114.44      132.23      9.49 o 
  12  11   6      290.70      248.00     14.30 o 
  13  11   6        0.65       -4.24      6.81 o 
  14  11   6       39.43       36.38      8.27 o 
  15  11   6      289.38      284.45     16.24 o 
  16  11   6      265.06      269.47     16.38 o 
  17  11   6        8.80        6.93     13.70 o 
   0  12   6      986.19      888.36     38.06 o 
   1  12   6      641.41      617.63     15.65 o 
   2  12   6      116.02      104.61      8.26 o 
   3  12   6      574.18      515.76     15.66 o 
   4  12   6      816.32      816.86     21.22 o 
   5  12   6      485.91      438.64     17.86 o 
   6  12   6      961.32      862.88     24.28 o 
   7  12   6      106.15      112.45     12.69 o 
   8  12   6      124.50      161.82     11.92 o 
   9  12   6      152.72      154.66     11.12 o 
  10  12   6      317.45      282.66     13.24 o 
  11  12   6      259.30      237.66     12.28 o 
  12  12   6       29.20       48.22      9.06 o 
  13  12   6      179.49      189.89     13.08 o 
  14  12   6       18.32       22.48      9.33 o 
  15  12   6      115.09      141.19     13.95 o 
  16  12   6      478.65      520.13     22.15 o 
   1  13   6      296.62      312.66     12.06 o 
   2  13   6     1179.54     1157.81     23.63 o 
   3  13   6      405.70      387.24     14.54 o 
   4  13   6      144.78      162.42     10.38 o 
   5  13   6        1.87        8.42      7.75 o 
   6  13   6       50.86       30.48      8.15 o 
   7  13   6      162.89      144.75     11.79 o 
   8  13   6      388.75      395.51     17.81 o 
   9  13   6       71.30       96.48     10.54 o 
  10  13   6       11.70        4.34      6.61 o 
  11  13   6        2.50       12.29      6.53 o 
  12  13   6      147.12      123.79     12.29 o 
  13  13   6      124.66      146.78     14.58 o 
  14  13   6       57.98       83.41     11.83 o 
  15  13   6        1.29        9.35      9.97 o 
  16  13   6       14.20       16.88      9.88 o 
   0  14   6      721.41      692.78     25.35 o 
   1  14   6       71.49       68.91      7.42 o 
   2  14   6      170.46      169.82     10.84 o 
   3  14   6      535.97      575.11     18.01 o 
   4  14   6        2.63       11.76      6.64 o 
   5  14   6        1.45       -3.52      7.47 o 
   6  14   6       39.25       47.53      8.77 o 
   7  14   6        0.77       24.08      8.00 o 
   8  14   6        3.45        2.08     11.91 o 
   9  14   6       37.39       36.60      8.37 o 
  10  14   6      540.33      543.27     20.33 o 
  11  14   6       33.85       27.25      7.14 o 
  12  14   6      138.56      146.60     14.68 o 
  13  14   6        5.14       23.34     10.12 o 
  14  14   6       57.65       44.49     11.16 o 
   1  15   6        2.35       -6.43      7.10 o 
   2  15   6       64.52       68.47      8.37 o 
   3  15   6       72.84       85.25      9.62 o 
   4  15   6      850.85      832.61     22.32 o 
   5  15   6       36.83       30.59      7.64 o 
   6  15   6      185.76      196.35     15.89 o 
   7  15   6      306.60      319.50     17.56 o 
   8  15   6      872.89      762.50     26.15 o 
   9  15   6      129.93      148.05     16.51 o 
  10  15   6        2.68        5.00      8.31 o 
  11  15   6       17.61       23.84      8.62 o 
  12  15   6      444.96      460.53     26.65 o 
  13  15   6       26.04        1.09      9.81 o 
   0  16   6        2.00        1.73      8.97 o 
   1  16   6      161.15      171.63     11.62 o 
   2  16   6      199.01      201.73     12.30 o 
   3  16   6       30.04       40.44      8.01 o 
   4  16   6      211.52      232.01     13.35 o 
   5  16   6       47.06       44.74      8.79 o 
   6  16   6       10.59       15.49      8.45 o 
   7  16   6       35.19       10.08      8.52 o 
   8  16   6      218.49      245.16     16.54 o 
   9  16   6      124.53      131.27     13.33 o 
  10  16   6       21.16       50.03     10.52 o 
  11  16   6      149.12      158.98     13.82 o 
  12  16   6        6.22       14.03      9.23 o 
   1  17   6       15.85       35.46      8.45 o 
   2  17   6       15.66       29.81      8.28 o 
   3  17   6       87.51       77.16      9.35 o 
   4  17   6        0.37       -0.52      8.12 o 
   5  17   6       84.03       91.77     12.07 o 
   6  17   6       43.98       44.72      9.56 o 
   7  17   6        3.70        9.37      8.01 o 
   8  17   6       93.48       93.55     12.42 o 
   9  17   6      184.17      186.14     17.94 o 
  10  17   6      145.16      151.71     16.39 o 
   0  18   6        0.49       14.35     11.44 o 
   1  18   6       17.16       25.10      8.81 o 
   2  18   6        7.25       12.50      7.72 o 
   3  18   6       58.99       55.13      8.55 o 
   4  18   6       20.50       19.64     11.39 o 
   5  18   6        8.89        7.42      8.11 o 
   6  18   6        2.67       16.36      8.70 o 
   7  18   6       40.19       56.86     12.39 o 
   8  18   6       10.32       19.51     10.91 o 
   1  19   6        2.59       18.14      8.07 o 
   2  19   6       26.36       50.73      9.57 o 
   3  19   6        0.12       18.44     10.19 o 
   4  19   6       89.28       74.85     12.58 o 
   1   1   7       70.48       67.26      2.17 o 
   2   1   7      160.57      130.97      2.85 o 
   3   1   7     1798.74     1787.53      9.69 o 
   4   1   7     4443.56     4627.44     14.94 o 
   5   1   7       56.68       92.53      2.80 o 
   6   1   7     5216.58     5630.47     22.83 o 
   7   1   7      631.36      636.07      9.22 o 
   8   1   7     4182.45     4223.28     24.72 o 
   9   1   7     2973.54     2669.37     19.40 o 
  10   1   7      649.40      669.68     10.36 o 
  11   1   7      193.09      191.19      6.12 o 
  12   1   7      486.15      557.25     10.14 o 
  13   1   7      241.03      253.61      7.55 o 
  14   1   7      920.49      785.20     13.14 o 
  15   1   7        9.35       11.92      4.60 o 
  16   1   7      260.98      251.98     10.70 o 
  17   1   7      143.82      155.12      9.11 o 
  18   1   7      815.32      829.67     19.93 o 
  19   1   7      120.08      137.01      9.93 o 
  20   1   7      279.29      295.90     14.48 o 
  21   1   7        5.66       14.86      8.70 o 
   0   2   7     7199.58     7804.91     30.13 o 
   1   2   7      595.54      515.04      5.93 o 
   2   2   7     1453.68     1570.32      8.98 o 
   3   2   7    10274.46    10272.23     33.84 o 
   4   2   7     1456.40     1493.99      9.79 o 
   5   2   7     1384.33     1368.92     11.13 o 
   6   2   7     5918.72     5533.89     29.12 o 
   7   2   7     3372.52     3473.57     21.61 o 
   8   2   7      130.67      104.14      5.17 o 
   9   2   7     1230.18     1195.41     12.74 o 
  10   2   7     2693.31     2624.53     19.96 o 
  11   2   7       68.27       42.08      3.85 o 
  12   2   7        1.38       -0.06      3.55 o 
  13   2   7      878.50      850.74     14.70 o 
  14   2   7      418.81      401.05     11.03 o 
  15   2   7     3921.19     4002.93     32.44 o 
  16   2   7      243.89      249.35      9.58 o 
  17   2   7      144.44      129.05      8.08 o 
  18   2   7      357.19      336.89     13.11 o 
  19   2   7        5.30        5.27      6.70 o 
  20   2   7        3.62       15.16      8.75 o 
  21   2   7       95.50       59.87     16.28 o 
   1   3   7        7.52        9.01      1.82 o 
   2   3   7       93.71      114.94      3.09 o 
   3   3   7     4434.93     4672.52     20.98 o 
   4   3   7      175.59      197.81      4.55 o 
   5   3   7     1454.59     1635.75     12.64 o 
   6   3   7     5849.12     6368.96     36.18 o 
   7   3   7        0.20        2.10      2.23 o 
   8   3   7     1385.16     1579.28     13.15 o 
   9   3   7       60.99       64.44      3.11 o 
  10   3   7       21.08       15.35      2.08 o 
  11   3   7      783.90      738.47     13.54 o 
  12   3   7      285.10      299.99      9.19 o 
  13   3   7       62.46       64.30      5.17 o 
  14   3   7       35.35       42.35      5.47 o 
  15   3   7        1.58        7.10      4.93 o 
  16   3   7     1074.59     1048.89     18.42 o 
  17   3   7      371.50      316.59     12.36 o 
  18   3   7       13.50       14.77      5.49 o 
  19   3   7        2.26        1.95      7.06 o 
  20   3   7      481.94      500.08     26.80 o 
  21   3   7        3.33       -7.66     10.46 o 
   0   4   7    21932.46    22070.93    108.80 o 
   1   4   7      146.23      138.18      3.85 o 
   2   4   7     9028.00     9126.17     52.26 o 
   3   4   7        0.52        3.32      2.27 o 
   4   4   7        2.22        8.90      2.45 o 
   5   4   7     8630.13     8990.61     47.18 o 
   6   4   7      154.99      131.81      4.44 o 
   7   4   7     3874.89     3991.18     20.79 o 
   8   4   7     4304.00     4233.52     24.01 o 
   9   4   7     1677.94     1553.41     16.79 o 
  10   4   7     1231.25     1268.90     15.00 o 
  11   4   7        2.68       -1.18      3.60 o 
  12   4   7        7.92        5.80      3.62 o 
  13   4   7      360.11      317.13     10.90 o 
  14   4   7      117.70      110.10      8.61 o 
  15   4   7        0.43        2.65      4.85 o 
  16   4   7      652.04      636.60     16.49 o 
  17   4   7      204.00      212.51      9.70 o 
  18   4   7       58.69       63.33      6.58 o 
  19   4   7        0.49        2.03      7.85 o 
  20   4   7       50.55       45.64     10.33 o 
   1   5   7      531.22      608.58      9.77 o 
   2   5   7     5444.11     6191.85     30.60 o 
   3   5   7       33.60       50.91      3.32 o 
   4   5   7     1127.69     1073.81     11.04 o 
   5   5   7     1541.88     1488.17     14.50 o 
   6   5   7     2141.44     2186.11     17.12 o 
   7   5   7     2426.26     2643.93     20.41 o 
   8   5   7      366.53      435.04      8.31 o 
   9   5   7      373.06      380.76      7.76 o 
  10   5   7      141.49      140.76      6.03 o 
  11   5   7      132.21      120.56      6.46 o 
  12   5   7       33.00       31.84      5.64 o 
  13   5   7     2971.61     2797.80     31.13 o 
  14   5   7       33.10       35.80      5.64 o 
  15   5   7      273.63      282.15     11.26 o 
  16   5   7       32.91       51.49      6.74 o 
  17   5   7      146.31      144.14      9.34 o 
  18   5   7      255.08      296.51     13.69 o 
  19   5   7      176.58      194.19     11.87 o 
  20   5   7       68.17      102.12     12.18 o 
   0   6   7      922.99     1129.91     21.07 o 
   1   6   7      827.77      967.46     14.78 o 
   2   6   7      761.71      816.76     12.66 o 
   3   6   7      333.12      340.35      8.04 o 
   4   6   7     1674.51     1694.78     17.56 o 
   5   6   7     1032.06     1185.39     18.06 o 
   6   6   7       61.66       42.23      3.51 o 
   7   6   7       23.54       22.40      3.70 o 
   8   6   7      254.83      256.72      6.76 o 
   9   6   7        9.70       12.11      3.69 o 
  10   6   7      160.58      158.42      6.77 o 
  11   6   7     1135.60     1125.54     18.37 o 
  12   6   7        0.95        2.70      4.91 o 
  13   6   7       20.49       20.28      5.32 o 
  14   6   7       37.77       39.14      6.18 o 
  15   6   7      707.98      728.64     17.69 o 
  16   6   7       95.94       97.66      8.44 o 
  17   6   7      118.14      115.13      8.59 o 
  18   6   7      212.32      252.96     11.98 o 
  19   6   7        6.32       30.99      8.25 o 
  20   6   7        6.54       17.86     11.24 o 
   1   7   7     3876.55     3953.65     31.61 o 
   2   7   7      898.85      865.13     14.92 o 
   3   7   7       20.78       27.18      3.92 o 
   4   7   7      112.79      106.71      6.17 o 
   5   7   7       67.70       59.50      5.64 o 
   6   7   7      318.79      302.77      9.61 o 
   7   7   7        1.89        0.67      3.21 o 
   8   7   7      516.28      512.46     10.83 o 
   9   7   7     1255.06     1220.23     19.46 o 
  10   7   7      353.63      371.91     11.00 o 
  11   7   7        3.96       14.12      4.61 o 
  12   7   7       11.99        6.81      5.00 o 
  13   7   7      138.46      116.60      8.23 o 
  14   7   7       91.06       83.15      7.83 o 
  15   7   7      157.87      156.32      9.88 o 
  16   7   7       28.90       42.19      7.44 o 
  17   7   7       26.56       28.73      6.39 o 
  18   7   7      228.36      251.06     12.55 o 
  19   7   7       84.39       91.68     12.40 o 
   0   8   7      742.26      750.14     20.01 o 
   1   8   7     2531.60     2526.57     26.86 o 
   2   8   7       18.98       32.98      4.59 o 
   3   8   7     1139.66     1158.99     18.49 o 
   4   8   7       27.15       41.78      4.60 o 
   5   8   7       73.90       75.37      5.78 o 
   6   8   7       75.00       94.01      7.42 o 
   7   8   7     1859.48     1860.35     24.05 o 
   8   8   7      413.13      425.74     10.36 o 
   9   8   7     2072.58     2011.54     25.80 o 
  10   8   7     1701.86     1649.34     24.07 o 
  11   8   7     3142.09     2900.50     30.84 o 
  12   8   7       29.10       33.49      5.59 o 
  13   8   7      107.62      100.89      8.04 o 
  14   8   7      359.13      382.98     14.33 o 
  15   8   7      527.98      534.58     17.25 o 
  16   8   7        1.80       17.70      7.62 o 
  17   8   7       59.62       65.33      8.15 o 
  18   8   7      182.27      182.52     11.57 o 
  19   8   7      108.71      161.88     16.07 o 
   1   9   7       85.08       93.43      6.43 o 
   2   9   7       38.62       24.10      4.71 o 
   3   9   7      286.59      363.19     11.50 o 
   4   9   7        1.21        4.22      4.79 o 
   5   9   7      577.39      632.28     14.70 o 
   6   9   7       90.99      112.17      7.63 o 
   7   9   7      281.95      247.34     10.16 o 
   8   9   7      294.22      311.73     12.38 o 
   9   9   7      710.79      643.76     16.65 o 
  10   9   7       80.66       79.45      8.08 o 
  11   9   7      687.62      634.21     17.08 o 
  12   9   7      115.81      101.92      8.55 o 
  13   9   7       17.65       24.78      6.44 o 
  14   9   7        0.75       14.57      6.97 o 
  15   9   7      224.47      224.88     12.84 o 
  16   9   7      550.39      577.85     19.90 o 
  17   9   7      322.88      343.79     16.43 o 
  18   9   7      150.32      167.29     14.14 o 
   0  10   7     1075.18     1030.48     25.61 o 
   1  10   7       10.69       -3.86      5.04 o 
   2  10   7      139.59      165.32      8.60 o 
   3  10   7     1121.45     1098.00     20.38 o 
   4  10   7      224.91      252.12     10.86 o 
   5  10   7      189.50      178.49     10.17 o 
   6  10   7      983.37      893.90     19.89 o 
   7  10   7       30.98       17.84      5.45 o 
   8  10   7      956.28     1007.08     22.30 o 
   9  10   7        4.05       -1.45      5.05 o 
  10  10   7      110.97       74.95      7.99 o 
  11  10   7       83.97       80.09      7.21 o 
  12  10   7       23.29       11.71      6.37 o 
  13  10   7      158.72      167.37     11.01 o 
  14  10   7       45.99       69.62      9.78 o 
  15  10   7      383.63      406.57     17.17 o 
  16  10   7        1.32        5.34      7.04 o 
  17  10   7        2.46       10.10      8.53 o 
  18  10   7      307.77      342.88     16.95 o 
   1  11   7        0.02       -2.30      5.40 o 
   2  11   7      455.39      427.11     13.63 o 
   3  11   7     2365.17     2428.55     31.21 o 
   4  11   7      972.43      957.97     20.17 o 
   5  11   7      760.52      683.37     19.09 o 
   6  11   7      291.20      284.71     14.06 o 
   7  11   7      601.65      518.21     19.12 o 
   8  11   7      185.11      166.26     11.32 o 
   9  11   7      264.89      252.96     12.51 o 
  10  11   7      202.09      187.39     10.70 o 
  11  11   7       10.89        9.57      5.89 o 
  12  11   7      259.95      226.48     15.05 o 
  13  11   7      101.06      102.79     11.03 o 
  14  11   7       68.69       99.10      9.85 o 
  15  11   7       30.28       22.03      8.21 o 
  16  11   7       16.63       11.17      9.39 o 
  17  11   7       40.01       44.12      9.80 o 
   0  12   7      403.04      344.35     17.03 o 
   1  12   7      266.72      282.19     11.61 o 
   2  12   7       42.62       39.14      6.81 o 
   3  12   7        5.11       27.03      7.00 o 
   4  12   7      268.69      325.00     13.47 o 
   5  12   7      512.44      440.19     16.46 o 
   6  12   7      138.76      143.26     11.45 o 
   7  12   7      210.27      216.91     14.19 o 
   8  12   7      529.98      496.53     19.12 o 
   9  12   7        0.02       11.13      6.83 o 
  10  12   7       19.09       22.89      6.56 o 
  11  12   7      773.71      720.80     20.39 o 
  12  12   7        1.50        8.44      8.09 o 
  13  12   7        0.01       13.86      7.70 o 
  14  12   7        1.39        8.94      6.98 o 
  15  12   7       72.64       97.58     10.99 o 
  16  12   7       46.88       58.28     10.23 o 
   1  13   7      121.10       96.57      8.08 o 
   2  13   7        5.57       11.16      6.00 o 
   3  13   7       32.63       77.88      8.32 o 
   4  13   7      267.06      280.59     13.95 o 
   5  13   7      545.16      472.75     17.38 o 
   6  13   7      186.98      162.27     11.61 o 
   7  13   7      144.25      140.78     14.89 o 
   8  13   7      111.37      106.99     10.84 o 
   9  13   7      553.82      568.20     21.19 o 
  10  13   7       48.77       63.26      7.39 o 
  11  13   7       93.99       73.07      9.31 o 
  12  13   7      141.36      163.37     14.35 o 
  13  13   7      619.95      636.86     22.88 o 
  14  13   7       30.92       27.13      9.36 o 
  15  13   7      214.72      251.20     17.07 o 
   0  14   7       95.54       68.28     10.73 o 
   1  14   7      152.78      107.66      8.98 o 
   2  14   7        9.81       12.09      6.65 o 
   3  14   7        0.69       25.54      7.31 o 
   4  14   7       61.60       56.24      8.00 o 
   5  14   7       28.30       24.29      7.47 o 
   6  14   7       15.97       17.80      7.16 o 
   7  14   7     1042.54      989.04     28.09 o 
   8  14   7        0.01        8.46      7.76 o 
   9  14   7       55.37       22.11      9.13 o 
  10  14   7       32.12       23.45      6.80 o 
  11  14   7        6.92        5.42      6.52 o 
  12  14   7        3.30       26.68      8.92 o 
  13  14   7       81.83       85.02     12.46 o 
  14  14   7      164.26      225.87     17.52 o 
   1  15   7      365.68      347.80     14.72 o 
   2  15   7        0.09       -3.25      6.87 o 
   3  15   7        2.40        2.59      7.86 o 
   4  15   7        7.60       21.06      7.52 o 
   5  15   7       99.99       94.17     10.56 o 
   6  15   7       28.70       28.00      8.02 o 
   7  15   7       95.94      110.35     11.43 o 
   8  15   7        1.88       15.72      7.67 o 
   9  15   7       57.77       75.67     13.88 o 
  10  15   7       35.92       37.30      8.31 o 
  11  15   7       40.19       38.88      8.16 o 
  12  15   7        4.99       23.81      9.56 o 
  13  15   7        0.22        1.92      9.07 o 
   0  16   7       28.60       39.02     12.29 o 
   1  16   7       68.75       56.52      8.35 o 
   2  16   7      156.45      149.02     11.27 o 
   3  16   7       10.38       14.56      7.61 o 
   4  16   7        1.20        8.92      6.88 o 
   5  16   7        2.38        3.35     11.04 o 
   6  16   7        2.70       -2.45      7.89 o 
   7  16   7       31.19       28.87      8.15 o 
   8  16   7       67.46       57.31      9.69 o 
   9  16   7       31.92       48.84      8.80 o 
  10  16   7       12.44       17.09      7.09 o 
  11  16   7       24.10       22.44      9.54 o 
   1  17   7       48.51       57.41      8.15 o 
   2  17   7       10.11       26.29      8.22 o 
   3  17   7       16.19        7.10      7.50 o 
   4  17   7       70.02       52.92      8.89 o 
   5  17   7        6.27       11.83      9.27 o 
   6  17   7       18.02        3.39      8.19 o 
   7  17   7       17.47       29.53      8.49 o 
   8  17   7        9.93       23.57      8.89 o 
   9  17   7       39.61       20.18      8.30 o 
  10  17   7       11.28       12.00      8.82 o 
   0  18   7       43.72       55.97     14.95 o 
   1  18   7        5.22       20.19      8.43 o 
   2  18   7       12.88        9.86      7.74 o 
   3  18   7      157.36      156.76     12.13 o 
   4  18   7       26.33       10.24      8.91 o 
   5  18   7      117.10       92.92     12.40 o 
   6  18   7       92.96       69.27     11.67 o 
   7  18   7        2.66       -5.46      8.51 o 
   1  19   7       28.32       71.05     11.07 o 
   2  19   7       14.89       21.09      8.00 o 
   3  19   7       17.63       19.61      8.19 o 
   0   0   8     6861.70     7333.26     52.94 o 
   1   0   8     2202.47     2308.30     21.01 o 
   2   0   8       83.11       93.76      3.69 o 
   3   0   8     2184.86     2138.52     15.43 o 
   4   0   8     1504.73     1523.29     13.57 o 
   5   0   8      765.92      673.94      9.15 o 
   6   0   8     1169.34     1185.84     15.26 o 
   7   0   8       38.43      105.49      5.67 o 
   8   0   8     1479.32     1440.12     19.52 o 
   9   0   8      166.54      121.18      6.90 o 
  10   0   8      673.14      586.64     15.39 o 
  11   0   8      637.41      639.74     16.73 o 
  12   0   8     2297.96     2068.60     26.30 o 
  13   0   8     1560.34     1344.98     25.46 o 
  14   0   8      496.72      534.65     16.43 o 
  15   0   8     1230.59     1313.50     26.04 o 
  16   0   8     1854.14     1702.26     34.67 o 
  17   0   8      156.04      174.81     14.91 o 
  18   0   8      202.52      207.75     16.31 o 
  19   0   8        7.40        0.74      9.03 o 
  20   0   8        7.28       -3.75      9.59 o 
  21   0   8      197.51      210.51     22.22 o 
   1   1   8     3163.15     3117.52     12.93 o 
   2   1   8     2160.38     2508.97     14.94 o 
   3   1   8     4580.90     5093.85     18.51 o 
   4   1   8     6884.96     7214.81     32.65 o 
   5   1   8      414.09      338.08      5.10 o 
   6   1   8     1132.68     1196.52     10.83 o 
   7   1   8      683.85      777.78      9.70 o 
   8   1   8     1628.85     1646.94     15.69 o 
   9   1   8     4300.28     4270.40     27.50 o 
  10   1   8        1.95        3.86      2.40 o 
  11   1   8      114.10      143.75      5.55 o 
  12   1   8      494.54      511.13     10.79 o 
  13   1   8       78.44       82.56      5.23 o 
  14   1   8      222.60      246.80      8.32 o 
  15   1   8      105.37      103.58      6.65 o 
  16   1   8      145.50      135.01      8.39 o 
  17   1   8      115.07      133.04      9.30 o 
  18   1   8       55.53       60.42      7.70 o 
  19   1   8        0.02        4.59      6.80 o 
  20   1   8       60.51       75.89      8.69 o 
  21   1   8       59.66       77.79     11.72 o 
   0   2   8     3976.64     3983.59     24.43 o 
   1   2   8     1805.50     1768.98     10.57 o 
   2   2   8       44.68       62.40      2.28 o 
   3   2   8     1022.39     1023.60      7.92 o 
   4   2   8     2651.82     2969.25     14.47 o 
   5   2   8       17.65       12.51      1.88 o 
   6   2   8     2385.31     2382.96     15.87 o 
   7   2   8       63.10       49.95      2.55 o 
   8   2   8       63.68       93.59      3.63 o 
   9   2   8     2137.45     2338.90     18.09 o 
  10   2   8      324.66      303.11      7.03 o 
  11   2   8       17.56        9.26      3.21 o 
  12   2   8      115.83       97.55      5.52 o 
  13   2   8     3125.15     2944.53     27.23 o 
  14   2   8       19.77       24.76      4.73 o 
  15   2   8      186.53      150.67      7.59 o 
  16   2   8       81.35       61.95      6.05 o 
  17   2   8      162.74      161.48      9.70 o 
  18   2   8       74.26       70.16      8.51 o 
  19   2   8       21.62       13.62      6.80 o 
  20   2   8       17.30       15.85      7.80 o 
   1   3   8        4.58        2.28      1.77 o 
   2   3   8      237.50      299.03      4.52 o 
   3   3   8     2472.12     2062.06     16.59 o 
   4   3   8    10064.30    10516.46     39.96 o 
   5   3   8     1677.21     1898.80     18.15 o 
   6   3   8      467.61      566.77      7.96 o 
   7   3   8      151.79      186.23      4.36 o 
   8   3   8     2304.81     2290.53     14.83 o 
   9   3   8       96.82       85.04      3.25 o 
  10   3   8     2799.05     2850.52     25.53 o 
  11   3   8     1802.70     1835.76     21.34 o 
  12   3   8       84.73      100.37      5.71 o 
  13   3   8      374.40      355.10     10.44 o 
  14   3   8       89.02      101.86      6.86 o 
  15   3   8       23.71        2.70      4.80 o 
  16   3   8      174.80      139.55      8.04 o 
  17   3   8      138.85      133.56      9.36 o 
  18   3   8      716.98      809.28     23.06 o 
  19   3   8      264.57      292.12     14.94 o 
  20   3   8        0.64       -5.51      8.58 o 
   0   4   8     4938.99     5180.27     33.33 o 
   1   4   8     2948.72     2987.65     17.03 o 
   2   4   8      676.88      769.18      8.54 o 
   3   4   8        3.44       -0.01      1.36 o 
   4   4   8     1023.24     1117.07     11.63 o 
   5   4   8     8700.69     9205.88     34.74 o 
   6   4   8     1531.46     1610.06     13.96 o 
   7   4   8     4943.46     5194.28     25.32 o 
   8   4   8       54.84       49.99      2.98 o 
   9   4   8     1661.58     1554.36     17.33 o 
  10   4   8       49.55       22.09      4.04 o 
  11   4   8      119.64      103.63      7.28 o 
  12   4   8     1090.12     1018.05     16.75 o 
  13   4   8     1004.87      945.01     18.29 o 
  14   4   8      173.94      191.35      9.14 o 
  15   4   8       14.80       11.45      5.28 o 
  16   4   8      105.40      105.96      7.95 o 
  17   4   8       52.47       46.92      8.41 o 
  18   4   8      356.71      357.99     15.04 o 
  19   4   8       27.59       43.04      9.44 o 
  20   4   8        9.89        6.85      7.85 o 
   1   5   8     4453.54     4775.84     23.29 o 
   2   5   8     5574.05     6023.60     25.12 o 
   3   5   8     7512.68     7778.03     28.08 o 
   4   5   8        1.82        2.93      1.58 o 
   5   5   8       24.68       25.74      2.91 o 
   6   5   8     1337.41     1424.63     14.52 o 
   7   5   8     1434.80     1598.51     15.39 o 
   8   5   8       48.16       45.84      3.12 o 
   9   5   8     4169.82     4148.33     23.92 o 
  10   5   8       98.46      100.94      5.08 o 
  11   5   8     1190.23     1214.75     18.01 o 
  12   5   8      667.28      655.44     13.83 o 
  13   5   8       25.38       55.95      6.45 o 
  14   5   8        1.58        6.74      4.95 o 
  15   5   8       94.87       96.60      7.48 o 
  16   5   8       14.42       12.58      5.73 o 
  17   5   8      195.11      192.51     11.36 o 
  18   5   8       64.91       83.22      9.68 o 
  19   5   8        0.78        5.07      6.82 o 
  20   5   8       21.11       19.39      8.01 o 
   0   6   8        1.78        4.50      4.44 o 
   1   6   8     3261.66     3066.61     23.63 o 
   2   6   8      582.10      578.50     11.05 o 
   3   6   8       66.13       57.42      4.11 o 
   4   6   8     1353.63     1314.00     13.41 o 
   5   6   8      510.46      479.26      9.98 o 
   6   6   8     2041.82     1978.03     18.25 o 
   7   6   8     1353.15     1216.28     14.02 o 
   8   6   8     3251.03     3212.56     21.47 o 
   9   6   8     2862.36     2702.31     22.65 o 
  10   6   8     3174.26     3185.77     27.28 o 
  11   6   8      508.83      432.34     11.95 o 
  12   6   8     1573.49     1491.42     24.47 o 
  13   6   8      482.77      491.68     14.07 o 
  14   6   8      677.95      668.66     16.61 o 
  15   6   8      237.46      253.39     11.32 o 
  16   6   8      459.49      457.47     15.00 o 
  17   6   8      157.70      179.91     11.33 o 
  18   6   8      353.99      353.01     15.09 o 
  19   6   8       93.27       97.38     10.59 o 
  20   6   8        6.74       22.02      8.24 o 
   1   7   8      959.42     1081.19     15.85 o 
   2   7   8      233.94      239.20      7.79 o 
   3   7   8       44.91       64.18      5.41 o 
   4   7   8      841.55      884.76     13.69 o 
   5   7   8      251.64      312.01      9.14 o 
   6   7   8       73.90       61.13      5.20 o 
   7   7   8      157.14      172.42      6.42 o 
   8   7   8      943.34      935.01     12.90 o 
   9   7   8       14.54       37.60      5.46 o 
  10   7   8        7.83       10.53      4.86 o 
  11   7   8      586.62      530.97     14.86 o 
  12   7   8      225.97      246.26     10.85 o 
  13   7   8       10.28       11.26      5.20 o 
  14   7   8      443.45      424.27     16.78 o 
  15   7   8      182.01      212.80     10.81 o 
  16   7   8       34.79       37.26      6.52 o 
  17   7   8      116.86      136.43     10.42 o 
  18   7   8     1202.16     1322.67     28.44 o 
  19   7   8       20.77       37.63      8.70 o 
   0   8   8      271.93      190.36     10.75 o 
   1   8   8       17.24       19.87      4.19 o 
   2   8   8      571.52      560.16     13.20 o 
   3   8   8       52.54       45.86      5.42 o 
   4   8   8       38.35       47.17      4.53 o 
   5   8   8     2762.36     2672.84     28.48 o 
   6   8   8       13.55        8.83      4.14 o 
   7   8   8     1521.25     1528.60     19.68 o 
   8   8   8     2140.84     2068.93     22.70 o 
   9   8   8        4.29       14.42      4.95 o 
  10   8   8      370.34      310.46     10.70 o 
  11   8   8        1.10        3.22      5.24 o 
  12   8   8      224.14      218.44     10.59 o 
  13   8   8       67.25       65.41      7.37 o 
  14   8   8       36.54       35.42      7.05 o 
  15   8   8      160.04      152.66     10.13 o 
  16   8   8      585.41      575.75     16.39 o 
  17   8   8      345.92      335.21     15.22 o 
  18   8   8        2.48       21.72      6.81 o 
  19   8   8       29.41       33.01      8.70 o 
   1   9   8      515.02      493.54     13.16 o 
   2   9   8     2491.12     2580.13     29.31 o 
   3   9   8        4.70        4.09      4.32 o 
   4   9   8     2671.73     2560.91     27.19 o 
   5   9   8      716.93      669.94     15.52 o 
   6   9   8      357.71      300.63     10.63 o 
   7   9   8       70.63       82.45      6.10 o 
   8   9   8      796.43      855.03     19.29 o 
   9   9   8       19.64       16.21      5.26 o 
  10   9   8       32.67       35.74      5.74 o 
  11   9   8       14.01        5.65      5.59 o 
  12   9   8        3.35       -5.78      7.74 o 
  13   9   8       24.10       17.73      7.51 o 
  14   9   8        1.95        5.30      6.54 o 
  15   9   8        0.35       10.64      6.51 o 
  16   9   8      686.45      632.20     20.89 o 
  17   9   8      168.88      239.18     14.72 o 
  18   9   8      205.01      239.40     16.02 o 
   0  10   8     1453.49     1398.34     30.25 o 
   1  10   8     1582.96     1523.18     23.68 o 
   2  10   8       42.43       51.08      6.53 o 
   3  10   8      957.40      994.68     19.66 o 
   4  10   8     2402.54     2343.86     29.87 o 
   5  10   8       24.91       28.47      6.33 o 
   6  10   8      493.07      506.91     14.14 o 
   7  10   8      216.38      214.22      9.69 o 
   8  10   8       32.00       34.25      6.54 o 
   9  10   8      512.11      430.11     14.49 o 
  10  10   8      160.03      158.98      9.59 o 
  11  10   8      220.99      231.45     12.79 o 
  12  10   8       68.89       72.73      7.99 o 
  13  10   8      186.33      181.92     11.24 o 
  14  10   8      153.74      155.77     11.21 o 
  15  10   8       20.37       17.82      7.32 o 
  16  10   8        7.56       -0.01      7.18 o 
  17  10   8       38.48       22.27     10.73 o 
   1  11   8       86.26       96.86      8.30 o 
   2  11   8      439.55      440.12     13.83 o 
   3  11   8        1.79        4.36      5.36 o 
   4  11   8       19.76       29.44      6.31 o 
   5  11   8      188.74      201.45     10.21 o 
   6  11   8       52.24       61.15      6.55 o 
   7  11   8      212.91      262.52     12.62 o 
   8  11   8        5.37        1.91      6.41 o 
   9  11   8      343.54      334.35     13.51 o 
  10  11   8       36.01       17.46      5.70 o 
  11  11   8      246.19      223.17     13.04 o 
  12  11   8       27.56       32.41      7.53 o 
  13  11   8        0.69       11.02      6.94 o 
  14  11   8        0.00       -1.56      7.09 o 
  15  11   8      183.94      172.90     11.89 o 
  16  11   8       84.23       88.90     10.20 o 
  17  11   8        3.09       -6.81      9.95 o 
   0  12   8      163.35      159.67     12.56 o 
   1  12   8      284.06      258.67     11.35 o 
   2  12   8        6.20       -2.80      5.75 o 
   3  12   8       37.94       47.69      7.19 o 
   4  12   8     5355.25     5233.67     48.72 o 
   5  12   8        3.43       29.00      7.41 o 
   6  12   8     2065.74     1768.09     28.38 o 
   7  12   8      741.54      765.66     21.50 o 
   8  12   8      313.62      314.50     13.95 o 
   9  12   8      188.12      228.13     12.92 o 
  10  12   8       40.32       19.30      6.17 o 
  11  12   8        3.95       14.77      7.36 o 
  12  12   8      622.36      613.01     21.72 o 
  13  12   8      378.98      405.10     17.10 o 
  14  12   8       11.68       20.73      9.29 o 
  15  12   8      242.38      244.87     14.20 o 
  16  12   8        0.07       18.00      9.33 o 
   1  13   8       96.82       86.74      7.96 o 
   2  13   8      274.53      228.10     13.56 o 
   3  13   8       66.79       68.30      8.00 o 
   4  13   8      110.79      129.79      9.79 o 
   5  13   8       13.15        9.83      6.82 o 
   6  13   8        0.66       10.75      7.62 o 
   7  13   8       81.41       72.15      8.58 o 
   8  13   8        1.52        2.16      6.63 o 
   9  13   8        0.38       19.74      6.69 o 
  10  13   8       63.47       51.97      7.74 o 
  11  13   8      223.63      209.99     13.75 o 
  12  13   8        3.80       13.12      7.91 o 
  13  13   8        0.99       23.80     10.97 o 
  14  13   8       29.14       20.13      9.16 o 
  15  13   8       73.17       90.90     11.77 o 
   0  14   8      298.10      304.99     24.89 o 
   1  14   8      306.98      284.70     13.39 o 
   2  14   8       14.48        7.38      6.68 o 
   3  14   8      116.20       94.75      9.16 o 
   4  14   8      629.64      618.10     19.07 o 
   5  14   8       32.73       53.37     13.69 o 
   6  14   8      472.62      492.42     18.83 o 
   7  14   8       72.24       68.12      9.03 o 
   8  14   8       22.42        6.21      6.84 o 
   9  14   8       13.39       -0.58      6.34 o 
  10  14   8      190.49      208.75     11.34 o 
  11  14   8      180.84      204.79     14.28 o 
  12  14   8      107.81      122.60     12.11 o 
  13  14   8       73.03       96.66     11.68 o 
  14  14   8        0.24      -10.31     10.72 o 
   1  15   8        2.27       -3.26      7.72 o 
   2  15   8        2.91       13.72      6.87 o 
   3  15   8      523.58      535.07     18.47 o 
   4  15   8      390.59      341.46     15.14 o 
   5  15   8       30.42       44.63     10.79 o 
   6  15   8        1.70        9.54      7.38 o 
   7  15   8        1.60       10.54      8.58 o 
   8  15   8      287.06      310.99     16.13 o 
   9  15   8        4.79       14.21      7.60 o 
  10  15   8        1.07       16.51      6.71 o 
  11  15   8        3.02       25.12      8.73 o 
  12  15   8       44.61       76.67     12.43 o 
  13  15   8      166.53      150.22     17.18 o 
   0  16   8       35.46       41.79     12.17 o 
   1  16   8      100.68       98.55      9.28 o 
   2  16   8      169.45      175.95     12.70 o 
   3  16   8       64.98       48.82      7.92 o 
   4  16   8       20.33        6.15      6.92 o 
   5  16   8       49.48       56.77      9.83 o 
   6  16   8       44.08       48.90      9.00 o 
   7  16   8        0.06       12.74      8.84 o 
   8  16   8        6.08       16.70      8.34 o 
   9  16   8       22.00       36.96      9.47 o 
  10  16   8      232.50      252.24     13.25 o 
  11  16   8        8.05        8.66      8.04 o 
   1  17   8       10.01       16.35      7.41 o 
   2  17   8      107.50       87.22      9.67 o 
   3  17   8      169.27      208.99     13.44 o 
   4  17   8       41.97       52.59      9.64 o 
   5  17   8        0.31       14.39      8.21 o 
   6  17   8        0.00        9.89     10.61 o 
   7  17   8        0.75        0.54      8.18 o 
   8  17   8        9.07       24.32      8.59 o 
   9  17   8      111.85      130.71     12.97 o 
   0  18   8      109.98      129.08     17.64 o 
   1  18   8        1.20        9.64      8.89 o 
   2  18   8        0.91       -4.98      7.80 o 
   3  18   8        8.29       -1.17      7.59 o 
   4  18   8       14.63       15.72     12.40 o 
   5  18   8      155.23      215.28     16.61 o 
   6  18   8       12.70       27.32     11.97 o 
   1  19   8      400.71      437.62     21.04 o 
   1   1   9       75.64       81.85      2.38 o 
   2   1   9      389.98      359.05      5.12 o 
   3   1   9     3805.27     3704.31     15.86 o 
   4   1   9     4573.64     4516.97     18.24 o 
   5   1   9     6450.13     6483.05     28.19 o 
   6   1   9       30.18       40.43      2.20 o 
   7   1   9       37.47       22.47      2.32 o 
   8   1   9      116.01      110.12      4.85 o 
   9   1   9     1031.87     1069.77     14.03 o 
  10   1   9       67.63       80.73      4.26 o 
  11   1   9      395.38      380.34      9.14 o 
  12   1   9      704.49      645.15     12.21 o 
  13   1   9     1649.37     1602.45     19.63 o 
  14   1   9      205.43      168.25      7.23 o 
  15   1   9       22.69       43.53      6.15 o 
  16   1   9       49.01       43.66      6.78 o 
  17   1   9      752.52      831.13     25.96 o 
  18   1   9      142.63      145.52     10.06 o 
  19   1   9      102.32      126.84      9.67 o 
  20   1   9       61.48      104.28     10.22 o 
   0   2   9     1094.08     1035.14     13.20 o 
   1   2   9     8418.40     8750.61     30.13 o 
   2   2   9      195.23      222.45      4.21 o 
   3   2   9     2534.28     2530.71     14.01 o 
   4   2   9       24.54       19.03      2.40 o 
   5   2   9     2693.64     2768.43     17.30 o 
   6   2   9      499.78      555.43      7.00 o 
   7   2   9       72.67       96.45      4.34 o 
   8   2   9        0.41        8.85      3.06 o 
   9   2   9      231.10      237.33      5.78 o 
  10   2   9       39.27       35.26      3.72 o 
  11   2   9       16.68       17.17      4.65 o 
  12   2   9     1247.20     1115.56     17.32 o 
  13   2   9      837.77      720.62     14.59 o 
  14   2   9      174.05      145.51      7.26 o 
  15   2   9      113.29      137.91     10.12 o 
  16   2   9      139.98      153.61      9.12 o 
  17   2   9        1.60        5.85      6.42 o 
  18   2   9      307.52      317.31     16.92 o 
  19   2   9      342.60      346.41     16.35 o 
  20   2   9       39.60       59.99      9.13 o 
   1   3   9      207.10      233.44      4.80 o 
   2   3   9     1208.84     1255.94      9.45 o 
   3   3   9    12567.04    12812.41     37.63 o 
   4   3   9      383.96      408.33      5.90 o 
   5   3   9     6824.13     7043.67     27.50 o 
   6   3   9     1815.09     1714.12     14.00 o 
   7   3   9     1112.92     1119.06     11.43 o 
   8   3   9      764.63      764.12      8.28 o 
   9   3   9      102.65      111.97      5.53 o 
  10   3   9      583.35      590.35     12.16 o 
  11   3   9        0.33       -3.41      4.10 o 
  12   3   9      162.58      139.83      6.74 o 
  13   3   9       24.37       20.06      4.05 o 
  14   3   9       29.36       28.59      5.34 o 
  15   3   9        0.47       -0.56      5.48 o 
  16   3   9      107.73      108.50      8.05 o 
  17   3   9       69.31       80.92      8.76 o 
  18   3   9        1.91        5.30      6.92 o 
  19   3   9       20.06       13.06      6.47 o 
  20   3   9       10.61       -2.10      7.42 o 
   0   4   9     1332.21     1525.20     17.46 o 
   1   4   9      432.67      471.74      7.00 o 
   2   4   9      600.88      771.53      9.32 o 
   3   4   9     2499.95     2726.28     21.25 o 
   4   4   9      808.86      689.83      8.49 o 
   5   4   9      558.89      585.45      8.54 o 
   6   4   9     4459.43     4423.00     29.16 o 
   7   4   9     1002.78      898.95     11.00 o 
   8   4   9     1558.91     1637.24     13.67 o 
   9   4   9       42.42       40.16      2.69 o 
  10   4   9       13.62       17.94      3.72 o 
  11   4   9       29.00        9.70      3.78 o 
  12   4   9      478.85      455.59     11.67 o 
  13   4   9      445.73      373.64     10.94 o 
  14   4   9      254.58      224.11     10.00 o 
  15   4   9      133.12      146.05      9.40 o 
  16   4   9       46.62       45.73      6.71 o 
  17   4   9       13.77       13.47      5.53 o 
  18   4   9      243.59      246.95     13.07 o 
  19   4   9      444.19      473.36     17.57 o 
  20   4   9       73.92       45.13      7.31 o 
   1   5   9     2908.96     3007.64     20.10 o 
   2   5   9     2355.49     2450.10     16.59 o 
   3   5   9      282.43      228.63      5.23 o 
   4   5   9      295.79      272.51      7.75 o 
   5   5   9     6433.55     6665.26     29.68 o 
   6   5   9      540.55      538.40      8.78 o 
   7   5   9        8.01        3.28      2.36 o 
   8   5   9     2558.82     2547.03     18.05 o 
   9   5   9     3657.09     3524.67     22.00 o 
  10   5   9      147.26      136.73      6.60 o 
  11   5   9      482.46      509.61     12.05 o 
  12   5   9      606.55      600.58     13.57 o 
  13   5   9      102.02       90.67      6.92 o 
  14   5   9      454.56      420.60     13.34 o 
  15   5   9        5.23       16.15      5.95 o 
  16   5   9      192.25      172.64     10.45 o 
  17   5   9      557.65      598.20     18.71 o 
  18   5   9      681.23      637.64     21.46 o 
  19   5   9       72.27       62.15      8.50 o 
  20   5   9        6.02       -2.71      9.08 o 
   0   6   9      110.49      141.68      7.33 o 
   1   6   9       12.43        5.00      2.57 o 
   2   6   9       41.46       48.44      3.33 o 
   3   6   9      152.20      194.88      5.44 o 
   4   6   9     5144.78     5395.73     27.64 o 
   5   6   9      244.45      227.20      6.44 o 
   6   6   9      686.82      726.81     11.05 o 
   7   6   9      100.78       82.74      4.68 o 
   8   6   9      221.30      232.83      7.04 o 
   9   6   9       24.43       33.43      3.65 o 
  10   6   9      170.18      169.41      7.53 o 
  11   6   9     2091.68     1913.35     23.46 o 
  12   6   9       21.98       22.05      5.20 o 
  13   6   9        0.27        1.23      4.83 o 
  14   6   9       26.11       25.10      5.39 o 
  15   6   9       10.90       15.38      6.58 o 
  16   6   9      262.50      275.43     13.11 o 
  17   6   9       57.89       65.28      7.88 o 
  18   6   9      188.71      186.93     11.87 o 
  19   6   9       49.23       43.05      8.96 o 
   1   7   9     1025.09     1025.45     14.99 o 
   2   7   9      481.35      468.11     11.40 o 
   3   7   9      986.29      929.20     14.34 o 
   4   7   9     1427.37     1493.68     15.12 o 
   5   7   9     3095.90     3044.91     26.99 o 
   6   7   9      362.81      322.41      8.67 o 
   7   7   9      105.49       73.82      5.00 o 
   8   7   9     1608.33     1620.33     18.36 o 
   9   7   9      770.12      829.61     14.31 o 
  10   7   9      371.44      388.89     12.89 o 
  11   7   9       12.41        8.88      5.33 o 
  12   7   9      282.92      295.76     11.33 o 
  13   7   9      389.83      398.25     13.12 o 
  14   7   9        0.07       10.60      5.69 o 
  15   7   9       84.58       78.90      7.52 o 
  16   7   9      280.50      342.47     14.76 o 
  17   7   9      353.41      406.78     16.19 o 
  18   7   9       30.30       71.23      9.21 o 
  19   7   9        1.01        9.70      7.20 o 
   0   8   9     3189.27     3443.32     49.84 o 
   1   8   9      108.34       91.42      6.06 o 
   2   8   9      739.23      745.58     14.25 o 
   3   8   9       54.74       66.56      4.91 o 
   4   8   9       92.28      105.56      6.15 o 
   5   8   9      520.03      534.99     13.33 o 
   6   8   9      452.15      443.85     11.63 o 
   7   8   9      976.94      976.90     15.29 o 
   8   8   9      273.55      287.45      9.39 o 
   9   8   9      567.26      583.13     12.75 o 
  10   8   9      121.93      123.13      8.23 o 
  11   8   9      119.68      114.10      7.95 o 
  12   8   9      113.27      101.01      7.89 o 
  13   8   9       17.18        9.95      5.60 o 
  14   8   9        1.29        5.80      5.56 o 
  15   8   9      391.91      408.13     16.68 o 
  16   8   9       21.52       25.68      7.36 o 
  17   8   9       68.20       84.68      9.52 o 
  18   8   9        6.56       25.27      7.60 o 
   1   9   9      536.88      520.16     13.65 o 
   2   9   9      429.03      451.64     12.02 o 
   3   9   9      539.23      530.32     12.89 o 
   4   9   9      306.67      308.79     10.15 o 
   5   9   9      453.42      527.56     14.09 o 
   6   9   9      403.29      398.77     12.33 o 
   7   9   9       59.95       49.47      5.26 o 
   8   9   9      602.56      572.59     15.87 o 
   9   9   9      659.93      655.10     14.70 o 
  10   9   9        0.41        3.87      5.16 o 
  11   9   9       56.97       45.46      6.41 o 
  12   9   9       22.75       18.19      6.33 o 
  13   9   9        3.51        4.59      6.44 o 
  14   9   9        4.52        6.64      6.22 o 
  15   9   9        3.66        1.46      6.78 o 
  16   9   9       64.10       73.50     11.11 o 
  17   9   9      118.58      131.25     11.81 o 
  18   9   9      186.87      240.92     14.94 o 
   0  10   9      147.08      140.92     12.64 o 
   1  10   9      545.94      517.42     14.34 o 
   2  10   9     2002.44     1889.95     26.86 o 
   3  10   9      291.10      267.22     10.00 o 
   4  10   9      188.32      193.21      8.93 o 
   5  10   9     1794.17     1728.49     25.74 o 
   6  10   9       34.03       20.04      5.16 o 
   7  10   9      210.09      189.78      9.35 o 
   8  10   9       92.32       97.94      7.77 o 
   9  10   9        0.27        2.87      4.85 o 
  10  10   9       42.58       35.44      5.94 o 
  11  10   9       81.00       91.57      8.59 o 
  12  10   9      405.85      428.67     16.47 o 
  13  10   9        4.64        0.13      8.52 o 
  14  10   9        0.02        2.71      6.71 o 
  15  10   9        0.04       -7.85      7.85 o 
  16  10   9      137.01      148.67     11.63 o 
  17  10   9      156.55      213.37     14.42 o 
   1  11   9      104.57      104.71      7.82 o 
   2  11   9     1303.16     1277.76     23.16 o 
   3  11   9       60.56       62.11      6.90 o 
   4  11   9        6.15       18.19      5.36 o 
   5  11   9       15.13       21.70      5.60 o 
   6  11   9        0.06        9.39      5.03 o 
   7  11   9       33.01       20.97      6.46 o 
   8  11   9      241.23      214.09     10.97 o 
   9  11   9      707.77      681.28     17.12 o 
  10  11   9        2.74       11.24      6.34 o 
  11  11   9      166.82      183.39     11.37 o 
  12  11   9       39.26       53.26      8.11 o 
  13  11   9      486.65      456.51     17.50 o 
  14  11   9       44.55       66.32      8.94 o 
  15  11   9      142.89      107.21     11.05 o 
  16  11   9       47.11       46.40      9.58 o 
   0  12   9       30.60        8.19     11.49 o 
   1  12   9      370.95      339.49     13.07 o 
   2  12   9      686.48      655.90     17.84 o 
   3  12   9       24.86       14.22      6.29 o 
   4  12   9        0.00       26.75      6.47 o 
   5  12   9        1.66       23.68      6.57 o 
   6  12   9       20.34       18.72      6.05 o 
   7  12   9      129.37      110.53      9.33 o 
   8  12   9      192.28      153.86     10.83 o 
   9  12   9        1.30       -4.66      5.44 o 
  10  12   9        0.00       -4.33      7.10 o 
  11  12   9       38.17       54.55     11.20 o 
  12  12   9       47.75       52.85      8.40 o 
  13  12   9       21.28       28.93      7.79 o 
  14  12   9        7.34        3.98      7.60 o 
  15  12   9       84.18       39.15      9.63 o 
  16  12   9      132.26      137.56     14.33 o 
   1  13   9       65.16       49.42      6.98 o 
   2  13   9     1114.74     1055.21     23.34 o 
   3  13   9      192.12      252.13     12.53 o 
   4  13   9       10.09       14.83      6.79 o 
   5  13   9       11.75       28.48      7.24 o 
   6  13   9      226.76      194.96     12.58 o 
   7  13   9      115.05      119.04     10.48 o 
   8  13   9       16.37       24.29      7.06 o 
   9  13   9      130.09      154.51     10.37 o 
  10  13   9       40.58       45.46      8.56 o 
  11  13   9       52.80       73.02     10.53 o 
  12  13   9       48.97       67.65      9.61 o 
  13  13   9       55.69       60.05      8.68 o 
  14  13   9       21.24       26.82      8.30 o 
  15  13   9       57.52       74.77     11.42 o 
   0  14   9      212.18      169.75     16.02 o 
   1  14   9       61.96       61.96      7.50 o 
   2  14   9        2.56       -6.24      6.24 o 
   3  14   9     1663.39     1664.46     30.45 o 
   4  14   9      199.38      196.55     12.24 o 
   5  14   9      712.49      651.04     21.67 o 
   6  14   9       10.91       15.29      9.33 o 
   7  14   9        3.65       10.84      7.08 o 
   8  14   9       23.05       36.26      8.27 o 
   9  14   9      118.23      142.64     10.37 o 
  10  14   9       47.78       38.16      8.56 o 
  11  14   9       53.36       68.67     10.09 o 
  12  14   9        3.99        2.18      7.82 o 
  13  14   9        3.68        8.16      7.83 o 
   1  15   9      156.08      141.76     10.05 o 
   2  15   9       22.56       16.55      6.57 o 
   3  15   9      285.25      286.79     14.15 o 
   4  15   9       51.46       48.79      8.61 o 
   5  15   9        8.23       15.56      7.85 o 
   6  15   9        5.81       10.12      7.37 o 
   7  15   9        5.96       13.23      8.37 o 
   8  15   9       17.33       16.99      7.64 o 
   9  15   9       76.02       76.77      8.96 o 
  10  15   9       57.85       62.09      9.33 o 
  11  15   9      102.12      122.37     12.32 o 
  12  15   9       22.43       39.50      9.45 o 
   0  16   9        7.34       10.76     10.15 o 
   1  16   9       20.46       34.56      8.31 o 
   2  16   9      100.84      125.07     10.77 o 
   3  16   9       17.08       24.96      7.68 o 
   4  16   9      220.93      213.47     13.11 o 
   5  16   9       23.80       32.68      8.38 o 
   6  16   9      169.91      202.03     13.88 o 
   7  16   9       44.69       63.78     10.81 o 
   8  16   9      223.97      248.40     15.06 o 
   9  16   9       99.55      142.18     11.93 o 
  10  16   9        1.30       13.89      9.25 o 
   1  17   9       22.22       20.09      8.80 o 
   2  17   9       80.12      101.69     10.39 o 
   3  17   9       37.82       47.70      9.01 o 
   4  17   9        0.50       10.43      8.29 o 
   5  17   9        0.01        6.94      8.44 o 
   6  17   9       30.12       38.03      9.21 o 
   7  17   9       80.54       85.19     10.20 o 
   8  17   9       83.91       92.63     11.21 o 
   0  18   9       32.14       28.14     12.68 o 
   1  18   9      244.00      264.13     16.82 o 
   2  18   9        2.66        1.01      7.81 o 
   3  18   9       72.27       92.53     10.45 o 
   4  18   9        2.29       20.54      9.12 o 
   5  18   9      123.53      167.15     13.98 o 
   6  18   9      205.59      252.09     18.34 o 
   0   0  10       22.51       36.85      7.77 o 
   1   0  10     2521.30     2374.71     21.76 o 
   2   0  10      319.72      429.26     12.98 o 
   3   0  10     1294.31     1092.12     13.24 o 
   4   0  10     3828.78     4247.57     24.44 o 
   5   0  10     8399.60     8281.10     30.87 o 
   6   0  10     6843.02     6787.82     55.35 o 
   7   0  10      255.35      223.68      6.43 o 
   8   0  10     6517.57     6363.16     38.74 o 
   9   0  10     1263.62     1223.72     18.44 o 
  10   0  10     3145.30     2915.19     29.85 o 
  11   0  10      433.71      450.37     12.81 o 
  12   0  10      190.54      180.81      8.78 o 
  13   0  10      644.57      680.62     20.79 o 
  14   0  10      294.88      234.68     13.16 o 
  15   0  10       69.31       67.36      8.64 o 
  16   0  10       37.22       22.35      8.16 o 
  17   0  10       93.29       89.78     12.59 o 
  18   0  10        1.30      -11.09     11.90 o 
  19   0  10      973.61      871.08     32.97 o 
  20   0  10      537.00      617.68     29.29 o 
   1   1  10      513.81      572.08      6.73 o 
   2   1  10       81.23       88.00      2.77 o 
   3   1  10        3.98       15.97      1.74 o 
   4   1  10     4761.19     5030.04     22.02 o 
   5   1  10     9958.88    10518.28     31.16 o 
   6   1  10      533.28      534.62      5.84 o 
   7   1  10       74.51       96.33      3.40 o 
   8   1  10     1667.26     1861.34     17.45 o 
   9   1  10      226.02      236.56      6.90 o 
  10   1  10     1104.62     1118.52     15.12 o 
  11   1  10       22.39       18.30      3.41 o 
  12   1  10      340.81      360.74      9.42 o 
  13   1  10      124.24      135.31      6.93 o 
  14   1  10      391.97      353.44     10.76 o 
  15   1  10      215.57      218.40      9.59 o 
  16   1  10      405.21      384.81     14.74 o 
  17   1  10       23.75       17.05      6.28 o 
  18   1  10       25.17       29.77      7.01 o 
  19   1  10        0.37        3.61      7.01 o 
  20   1  10      200.23      203.77     13.24 o 
   0   2  10     6296.58     6891.20     31.15 o 
   1   2  10      163.47      161.89      3.33 o 
   2   2  10      634.80      852.34      7.59 o 
   3   2  10     2004.37     2140.29     12.65 o 
   4   2  10     5155.15     5431.15     20.70 o 
   5   2  10     3447.53     3366.43     16.28 o 
   6   2  10      100.95      116.71      3.50 o 
   7   2  10     1715.56     1862.48     16.75 o 
   8   2  10       16.70        1.43      2.65 o 
   9   2  10     2211.86     2194.86     22.74 o 
  10   2  10       45.53       63.02      4.83 o 
  11   2  10     1299.05     1354.43     18.53 o 
  12   2  10      314.32      321.56      9.86 o 
  13   2  10       80.22       82.20      6.69 o 
  14   2  10        0.22        7.43      4.18 o 
  15   2  10       72.41       90.69      7.28 o 
  16   2  10      318.88      295.76     13.31 o 
  17   2  10       10.42        9.46      6.17 o 
  18   2  10       17.22       23.87      7.86 o 
  19   2  10      164.20      161.47     12.17 o 
  20   2  10      552.19      586.44     21.95 o 
   1   3  10       22.61       14.06      2.02 o 
   2   3  10      470.08      542.60      6.71 o 
   3   3  10     3338.26     3279.45     17.47 o 
   4   3  10     9538.73    10134.99     32.95 o 
   5   3  10     3910.21     3779.37     18.55 o 
   6   3  10      323.36      343.97      6.61 o 
   7   3  10     1905.20     1787.93     14.47 o 
   8   3  10      652.63      705.53      9.37 o 
   9   3  10     1906.87     1848.86     18.84 o 
  10   3  10      116.88      104.94      5.66 o 
  11   3  10      752.76      701.99     13.79 o 
  12   3  10       68.49       61.24      6.00 o 
  13   3  10      367.73      429.13     12.82 o 
  14   3  10      108.83       71.59      7.79 o 
  15   3  10      212.49      176.07     10.77 o 
  16   3  10      601.47      583.37     16.74 o 
  17   3  10      991.07     1020.95     24.13 o 
  18   3  10        1.35       -2.89      6.72 o 
  19   3  10      364.39      360.14     15.71 o 
  20   3  10       41.73       19.42      7.42 o 
   0   4  10      367.78      431.52      9.81 o 
   1   4  10      835.13      874.76     10.47 o 
   2   4  10      870.40      977.16     10.47 o 
   3   4  10      946.11      922.53     10.19 o 
   4   4  10        0.97       15.33      2.55 o 
   5   4  10      587.00      624.14      9.01 o 
   6   4  10      177.66      179.83      5.32 o 
   7   4  10     2770.79     2836.87     19.67 o 
   8   4  10      402.61      424.12      7.29 o 
   9   4  10      954.09      959.56     13.39 o 
  10   4  10        1.68        2.71      3.68 o 
  11   4  10        0.70       -0.80      3.79 o 
  12   4  10       11.65       10.18      4.19 o 
  13   4  10        0.69        9.79      5.71 o 
  14   4  10        5.31        5.88      5.57 o 
  15   4  10      435.48      485.18     15.98 o 
  16   4  10      135.01      120.19      9.08 o 
  17   4  10       32.10       30.96      6.49 o 
  18   4  10        4.30        1.61      7.89 o 
  19   4  10        3.21       -6.07      6.68 o 
  20   4  10        1.33       -3.24      7.73 o 
   1   5  10       75.89       55.83      3.26 o 
   2   5  10      174.85      134.98      4.57 o 
   3   5  10     1144.62     1127.28     11.47 o 
   4   5  10     3314.38     3415.10     22.39 o 
   5   5  10        1.14        2.92      2.45 o 
   6   5  10        2.80       14.11      2.79 o 
   7   5  10      411.61      428.76      8.35 o 
   8   5  10      147.75      127.62      5.10 o 
   9   5  10       20.71       28.55      3.70 o 
  10   5  10      126.20      148.07      6.90 o 
  11   5  10      140.34      128.72      6.54 o 
  12   5  10       51.33       67.63      5.63 o 
  13   5  10       34.52       49.43      8.59 o 
  14   5  10      218.42      210.29     10.99 o 
  15   5  10      774.59      686.03     19.05 o 
  16   5  10      119.35      101.72      8.55 o 
  17   5  10        2.19       13.24      6.19 o 
  18   5  10        3.81        8.75      7.33 o 
  19   5  10       58.71       47.83      8.05 o 
   0   6  10      171.81      175.97      9.55 o 
   1   6  10      999.63      967.89     12.49 o 
   2   6  10     1641.60     1833.74     16.30 o 
   3   6  10       92.69      110.59      4.28 o 
   4   6  10     1424.30     1308.34     11.04 o 
   5   6  10       94.10       97.82      4.64 o 
   6   6  10        1.51        3.69      2.86 o 
   7   6  10       15.04       12.23      3.02 o 
   8   6  10      752.90      752.62     11.47 o 
   9   6  10       25.65       22.37      4.04 o 
  10   6  10       16.78        8.74      6.64 o 
  11   6  10      213.83      197.57      8.47 o 
  12   6  10      715.60      699.11     15.16 o 
  13   6  10       40.08       69.19      6.53 o 
  14   6  10      597.05      530.49     16.65 o 
  15   6  10      850.41      792.60     20.61 o 
  16   6  10      149.79      198.42     11.70 o 
  17   6  10       33.33       42.70      7.15 o 
  18   6  10      265.24      259.92     13.78 o 
  19   6  10      174.43      181.23     13.42 o 
   1   7  10       43.43       40.85      3.81 o 
   2   7  10       72.72       82.46      4.38 o 
   3   7  10     2693.81     2822.86     20.80 o 
   4   7  10        2.38        2.49      2.14 o 
   5   7  10       81.77      108.90      5.71 o 
   6   7  10       14.34       13.89      3.24 o 
   7   7  10        0.02        4.49      3.52 o 
   8   7  10      516.51      518.68     10.56 o 
   9   7  10     4640.30     4589.06     29.45 o 
  10   7  10      124.63      121.43      7.15 o 
  11   7  10      822.54      751.19     16.33 o 
  12   7  10      120.71       93.93      7.32 o 
  13   7  10        3.17        6.09      5.00 o 
  14   7  10      113.69      115.96      8.77 o 
  15   7  10        0.95       -0.38      6.91 o 
  16   7  10        3.60       11.01      6.41 o 
  17   7  10       26.45       21.83      7.50 o 
  18   7  10      121.20      154.35     11.31 o 
  19   7  10       19.08       19.81      7.27 o 
   0   8  10     1510.94     1463.33     28.87 o 
   1   8  10     2701.24     2718.19     27.65 o 
   2   8  10        8.11       15.12      3.39 o 
   3   8  10       68.20       56.21      4.12 o 
   4   8  10      303.03      293.57      7.85 o 
   5   8  10       33.44       34.62      4.31 o 
   6   8  10      604.84      609.15     12.42 o 
   7   8  10       15.77       13.65      3.39 o 
   8   8  10      460.11      388.37     10.70 o 
   9   8  10      360.29      326.47      9.58 o 
  10   8  10      215.36      195.14      9.93 o 
  11   8  10      624.55      617.04     15.70 o 
  12   8  10       74.46       81.36      6.92 o 
  13   8  10      240.65      249.11     11.25 o 
  14   8  10       52.17       31.57      8.91 o 
  15   8  10        0.10        4.60      5.75 o 
  16   8  10       14.56       13.30      6.57 o 
  17   8  10       64.73       73.52      9.11 o 
  18   8  10       80.52      111.79      9.91 o 
   1   9  10     1463.79     1351.83     22.06 o 
   2   9  10      625.32      682.50     14.78 o 
   3   9  10        0.72        1.71      4.30 o 
   4   9  10       96.54       92.09      6.21 o 
   5   9  10     2616.90     2603.11     30.57 o 
   6   9  10     1153.19     1088.15     18.81 o 
   7   9  10      296.11      274.64      9.69 o 
   8   9  10      256.44      267.62      9.99 o 
   9   9  10     1849.00     1793.79     21.99 o 
  10   9  10      573.33      553.15     15.83 o 
  11   9  10     1165.26     1130.46     22.84 o 
  12   9  10       45.47       45.79      7.06 o 
  13   9  10      586.30      609.38     17.06 o 
  14   9  10       52.87       61.09      8.28 o 
  15   9  10       41.57       31.99      7.54 o 
  16   9  10      113.80       84.58      8.66 o 
  17   9  10      210.09      225.97     13.38 o 
   0  10  10      407.75      457.59     20.93 o 
   1  10  10        0.04        0.64      4.56 o 
   2  10  10      925.18      921.08     17.98 o 
   3  10  10      104.64       97.20      7.13 o 
   4  10  10      112.96      100.57      7.28 o 
   5  10  10      980.51      926.50     19.49 o 
   6  10  10      966.97      965.06     19.84 o 
   7  10  10       55.63       30.70      5.89 o 
   8  10  10      343.19      324.86     11.35 o 
   9  10  10       43.11       40.99      5.63 o 
  10  10  10       10.98       11.05      5.75 o 
  11  10  10        7.04        4.37      6.39 o 
  12  10  10      732.58      705.51     20.67 o 
  13  10  10       49.97       37.02      7.90 o 
  14  10  10       66.53       60.85      8.78 o 
  15  10  10       61.76       84.77      9.82 o 
  16  10  10        2.10       16.51      7.72 o 
  17  10  10      102.58      119.20     12.05 o 
   1  11  10     1248.40     1266.74     23.53 o 
   2  11  10        8.09        4.54      5.20 o 
   3  11  10      274.73      255.60     10.39 o 
   4  11  10      149.84      147.67      8.53 o 
   5  11  10     1071.06     1126.57     22.19 o 
   6  11  10       84.46       94.49      8.03 o 
   7  11  10       83.16       77.84      9.63 o 
   8  11  10      136.43      133.33      9.34 o 
   9  11  10       25.80       32.75      5.54 o 
  10  11  10       14.39       10.62      6.26 o 
  11  11  10      515.04      487.37     17.64 o 
  12  11  10       23.58       18.28      8.49 o 
  13  11  10        0.53       12.09      7.10 o 
  14  11  10        0.92        7.88      8.35 o 
  15  11  10        3.97       14.84      7.18 o 
  16  11  10      158.36      203.62     14.34 o 
   0  12  10       20.72       29.84      9.34 o 
   1  12  10      424.79      369.41     13.75 o 
   2  12  10       93.77      113.26     11.51 o 
   3  12  10      358.63      314.65     11.96 o 
   4  12  10       91.99      100.72      8.06 o 
   5  12  10     2069.07     1937.57     30.39 o 
   6  12  10     1066.86     1119.60     25.87 o 
   7  12  10       47.45       36.73      8.97 o 
   8  12  10       58.54       51.41      7.10 o 
   9  12  10        5.42       15.33      5.53 o 
  10  12  10       92.36       99.96      9.63 o 
  11  12  10       15.77       34.03      7.16 o 
  12  12  10       59.98       89.80     10.80 o 
  13  12  10        1.51       -7.57      7.57 o 
  14  12  10       67.14       79.53     10.75 o 
  15  12  10       24.55       21.86      9.46 o 
   1  13  10        0.03       -4.21      6.74 o 
   2  13  10      501.76      413.22     15.13 o 
   3  13  10       94.11       97.25      7.87 o 
   4  13  10      166.71      173.44      9.97 o 
   5  13  10       12.89       20.65      6.73 o 
   6  13  10        0.12       18.38      7.72 o 
   7  13  10      184.73      173.24     12.10 o 
   8  13  10       16.59       12.32      6.82 o 
   9  13  10      154.14      163.07     10.82 o 
  10  13  10        1.15       15.51      8.44 o 
  11  13  10       50.80       47.37      8.24 o 
  12  13  10       70.81       97.67     10.37 o 
  13  13  10       15.88       36.27      8.74 o 
  14  13  10       18.17       -1.66      8.22 o 
   0  14  10      265.38      223.59     22.96 o 
   1  14  10       49.87       35.15      9.49 o 
   2  14  10       10.92       10.09      6.47 o 
   3  14  10       13.41        8.80      5.87 o 
   4  14  10       71.63       80.37      8.30 o 
   5  14  10       22.48       62.69      9.18 o 
   6  14  10       23.61       21.97      7.51 o 
   7  14  10      286.20      304.24     15.39 o 
   8  14  10        2.51        8.00      7.66 o 
   9  14  10       70.23       92.54      9.47 o 
  10  14  10        6.17       22.69      9.09 o 
  11  14  10        4.50       24.50      9.28 o 
  12  14  10        2.80        4.34      7.08 o 
  13  14  10       69.28       62.79     10.57 o 
   1  15  10       42.09       27.01      8.13 o 
   2  15  10        3.33       -3.41      6.87 o 
   3  15  10      258.32      287.76     14.57 o 
   4  15  10       57.89       69.20      8.61 o 
   5  15  10        0.76        4.84      7.72 o 
   6  15  10       16.32       11.77      9.25 o 
   7  15  10       17.46       -1.80      7.71 o 
   8  15  10      169.59      168.37     12.93 o 
   9  15  10        0.03       15.06     10.08 o 
  10  15  10       34.33       34.60      9.83 o 
  11  15  10       46.28       44.96      9.56 o 
  12  15  10      337.80      381.92     17.95 o 
   0  16  10       32.64       57.86     13.35 o 
   1  16  10      146.56      156.53     12.61 o 
   2  16  10        1.44        6.56      9.16 o 
   3  16  10        3.41        5.09      7.64 o 
   4  16  10        0.29        7.83      7.81 o 
   5  16  10        0.00        7.35      7.90 o 
   6  16  10      101.90      100.82     11.15 o 
   7  16  10      255.21      241.31     15.37 o 
   8  16  10       10.75        5.99      7.71 o 
   9  16  10      104.25      127.74     13.36 o 
  10  16  10       69.23       81.57     11.52 o 
   1  17  10      177.29      180.62     14.06 o 
   2  17  10       28.35       30.13      8.92 o 
   3  17  10        4.99       -5.60      7.43 o 
   4  17  10        1.01        5.06      8.88 o 
   5  17  10       35.47       46.53      9.40 o 
   6  17  10        0.40        9.53      8.49 o 
   7  17  10        1.85        3.07      9.49 o 
   8  17  10       56.68       60.61     10.30 o 
   0  18  10        0.03        7.89     14.16 o 
   1  18  10      220.04      228.93     16.07 o 
   2  18  10       46.28       52.05     11.56 o 
   3  18  10        1.71       -4.15      8.02 o 
   4  18  10       69.73       72.30     10.58 o 
   1   1  11       45.12       31.44      2.11 o 
   2   1  11     2539.16     2647.70     15.95 o 
   3   1  11     2120.28     2051.49     12.95 o 
   4   1  11      328.79      359.62      6.02 o 
   5   1  11     5336.05     5230.35     22.52 o 
   6   1  11      842.14      927.01      9.80 o 
   7   1  11     1089.66     1050.83     14.54 o 
   8   1  11      237.11      211.94      5.33 o 
   9   1  11      285.71      273.84      6.75 o 
  10   1  11      148.98      164.00      7.11 o 
  11   1  11     1453.72     1362.98     18.71 o 
  12   1  11       64.29       75.94      5.54 o 
  13   1  11       28.16       59.99      5.60 o 
  14   1  11      158.68      169.41      8.07 o 
  15   1  11      320.22      239.53      9.65 o 
  16   1  11      622.94      593.07     16.58 o 
  17   1  11      541.41      508.81     18.25 o 
  18   1  11       55.15       72.54      8.93 o 
  19   1  11      148.50      184.85     13.08 o 
  20   1  11      402.02      418.20     19.17 o 
   0   2  11     3889.29     3804.57     24.27 o 
   1   2  11      488.54      558.96      6.28 o 
   2   2  11      338.36      330.96      4.63 o 
   3   2  11      126.09      139.02      3.67 o 
   4   2  11      656.86      680.07      8.12 o 
   5   2  11      528.35      524.26      7.88 o 
   6   2  11        0.13        3.30      1.60 o 
   7   2  11     4023.01     3980.85     21.33 o 
   8   2  11        8.08       10.11      2.62 o 
   9   2  11        6.14       12.74      3.05 o 
  10   2  11     1941.47     1912.36     25.59 o 
  11   2  11     1055.25     1048.24     19.65 o 
  12   2  11       99.03       84.39      6.96 o 
  13   2  11      129.63      157.52      8.63 o 
  14   2  11       53.69       58.97      6.12 o 
  15   2  11      310.54      322.42     13.12 o 
  16   2  11        2.80        1.64      5.81 o 
  17   2  11      199.43      187.39     11.84 o 
  18   2  11      123.39      141.67     11.60 o 
  19   2  11      703.96      741.14     23.70 o 
  20   2  11      430.33      426.46     20.67 o 
   1   3  11     2699.89     2990.26     17.19 o 
   2   3  11      526.91      546.96      6.91 o 
   3   3  11     2277.57     2458.90     15.45 o 
   4   3  11     2706.62     2648.83     17.34 o 
   5   3  11       16.32        8.46      1.68 o 
   6   3  11     1962.52     1969.67     14.24 o 
   7   3  11       49.61       44.66      3.08 o 
   8   3  11     1459.70     1464.10     15.76 o 
   9   3  11     1438.85     1455.95     16.22 o 
  10   3  11      179.46      217.71      7.83 o 
  11   3  11      171.65      144.80      7.76 o 
  12   3  11      267.45      278.35     10.61 o 
  13   3  11      700.73      801.92     17.52 o 
  14   3  11        0.01        3.28      5.42 o 
  15   3  11      120.01       91.37      7.86 o 
  16   3  11      207.26      212.58     11.16 o 
  17   3  11       15.00       24.37      6.18 o 
  18   3  11       28.57       30.02      7.00 o 
  19   3  11        7.87        8.88      7.15 o 
   0   4  11       91.84       75.30      4.90 o 
   1   4  11     3679.55     3757.29     20.67 o 
   2   4  11     1606.51     1645.79     12.25 o 
   3   4  11       49.39       57.70      3.16 o 
   4   4  11      352.36      325.90      6.04 o 
   5   4  11      200.09      181.18      5.83 o 
   6   4  11      151.53      151.16      5.01 o 
   7   4  11     1090.29     1091.69     13.77 o 
   8   4  11        7.41        5.49      3.91 o 
   9   4  11       27.19       34.14      4.22 o 
  10   4  11     2456.73     2448.89     25.23 o 
  11   4  11     1833.00     1904.43     25.41 o 
  12   4  11     1318.05     1326.84     21.97 o 
  13   4  11      215.51      255.20     10.52 o 
  14   4  11        0.43        5.63      5.37 o 
  15   4  11      503.49      504.76     16.54 o 
  16   4  11        6.74       12.17      7.02 o 
  17   4  11       28.84       38.93      6.87 o 
  18   4  11        4.58       -3.11      7.34 o 
  19   4  11      346.28      362.74     16.20 o 
   1   5  11     1472.27     1507.12     14.11 o 
   2   5  11        0.22        4.64      2.37 o 
   3   5  11     1047.90     1093.70     12.84 o 
   4   5  11      130.05      142.10      5.00 o 
   5   5  11     1706.62     1571.16     15.27 o 
   6   5  11       96.33       93.28      4.50 o 
   7   5  11        5.46       15.61      4.32 o 
   8   5  11      119.53       97.05      4.69 o 
   9   5  11      462.73      477.91      9.96 o 
  10   5  11      334.46      302.35      9.52 o 
  11   5  11      135.80       94.09      6.87 o 
  12   5  11      246.58      225.94      9.72 o 
  13   5  11      411.50      408.90     14.24 o 
  14   5  11      130.98      135.17      9.54 o 
  15   5  11       11.41       19.17      6.55 o 
  16   5  11        8.44        9.64      9.94 o 
  17   5  11      687.66      759.41     21.30 o 
  18   5  11      273.00      300.32     13.55 o 
  19   5  11        5.55        8.81      6.93 o 
   0   6  11      851.01      879.40     16.54 o 
   1   6  11        2.10        4.44      2.62 o 
   2   6  11        9.16       18.45      2.93 o 
   3   6  11      474.99      466.17      8.14 o 
   4   6  11       59.68       86.87      3.23 o 
   5   6  11        0.35        8.42      3.36 o 
   6   6  11      396.08      381.24      8.24 o 
   7   6  11      108.33      120.91      7.40 o 
   8   6  11      582.49      627.35     10.74 o 
   9   6  11        2.80        3.17      3.68 o 
  10   6  11      730.06      744.13     14.87 o 
  11   6  11      278.74      232.69      9.79 o 
  12   6  11      207.36      162.52      8.32 o 
  13   6  11        3.05        9.88      5.77 o 
  14   6  11        2.82       14.53      6.03 o 
  15   6  11       26.30       27.32      7.97 o 
  16   6  11       59.06       60.54     10.36 o 
  17   6  11        5.48       14.23      7.13 o 
  18   6  11        3.70       21.93      7.35 o 
  19   6  11      133.22      125.41     11.14 o 
   1   7  11       32.03       57.48      4.07 o 
   2   7  11        1.55        2.26      2.76 o 
   3   7  11     1179.67     1089.34     14.68 o 
   4   7  11        1.85        1.65      3.09 o 
   5   7  11     2199.67     2119.55     20.95 o 
   6   7  11     2858.36     2952.37     23.94 o 
   7   7  11       67.67       56.42      4.31 o 
   8   7  11        3.53        8.21      3.29 o 
   9   7  11     2292.79     2126.12     23.63 o 
  10   7  11       55.23       68.50      6.00 o 
  11   7  11      313.29      296.99     10.39 o 
  12   7  11        4.42        6.64      5.85 o 
  13   7  11        2.47        7.43      5.74 o 
  14   7  11       71.62       67.64      7.97 o 
  15   7  11        5.42        1.75      6.46 o 
  16   7  11       50.34       48.55      7.85 o 
  17   7  11      199.94      225.58     13.21 o 
  18   7  11       15.96       33.87      9.25 o 
   0   8  11      196.43      138.17      8.61 o 
   1   8  11       41.72       38.60      4.07 o 
   2   8  11       59.41       49.95      4.20 o 
   3   8  11      498.66      491.11      9.93 o 
   4   8  11     1384.80     1325.53     17.04 o 
   5   8  11        9.97        9.53      3.88 o 
   6   8  11     2248.52     2250.15     22.96 o 
   7   8  11      715.29      671.90     12.38 o 
   8   8  11      327.61      285.95      9.10 o 
   9   8  11     1457.84     1210.50     19.82 o 
  10   8  11     1087.68      978.47     19.23 o 
  11   8  11       11.75       11.13      5.44 o 
  12   8  11       29.58       22.69      6.49 o 
  13   8  11      552.89      569.24     17.63 o 
  14   8  11       44.62       44.48      7.13 o 
  15   8  11       13.12       -2.22      6.27 o 
  16   8  11       32.29       29.03      7.23 o 
  17   8  11       91.07      117.53     10.24 o 
  18   8  11       34.77       39.14      8.19 o 
   1   9  11     1371.11     1378.06     18.17 o 
   2   9  11       18.72       22.32      3.64 o 
   3   9  11        6.69        7.92      3.92 o 
   4   9  11     1936.61     1902.74     22.14 o 
   5   9  11      147.23      140.85      7.85 o 
   6   9  11      213.96      190.90      8.25 o 
   7   9  11       39.82       32.09      4.41 o 
   8   9  11      390.65      368.86     10.66 o 
   9   9  11      383.06      373.00     11.91 o 
  10   9  11        0.02        8.85      5.41 o 
  11   9  11       52.30       44.96      6.44 o 
  12   9  11       62.18       55.99      7.77 o 
  13   9  11      143.66      140.75     10.22 o 
  14   9  11        2.26       -7.26      7.26 o 
  15   9  11        0.67        4.29      6.14 o 
  16   9  11       41.38       53.74      8.11 o 
  17   9  11        9.74       28.41      8.24 o 
   0  10  11      529.20      461.60     18.65 o 
   1  10  11      192.34      203.10      8.89 o 
   2  10  11       53.30       48.46      5.36 o 
   3  10  11      272.22      247.53     10.10 o 
   4  10  11     2971.81     2644.62     30.18 o 
   5  10  11      388.31      362.55     12.03 o 
   6  10  11       22.00       19.74      5.09 o 
   7  10  11     1216.03     1211.81     21.81 o 
   8  10  11       73.68       69.56      6.48 o 
   9  10  11       18.25       19.76      5.72 o 
  10  10  11      126.13      125.72      9.45 o 
  11  10  11       53.37       68.27      7.37 o 
  12  10  11      161.83      162.59     11.55 o 
  13  10  11       17.26       20.84      7.18 o 
  14  10  11       19.90       29.84      8.87 o 
  15  10  11      481.01      490.26     19.46 o 
  16  10  11       30.65       36.15     11.63 o 
   1  11  11       15.00        5.02      5.31 o 
   2  11  11      851.10      757.67     19.34 o 
   3  11  11      323.46      325.01     11.90 o 
   4  11  11      739.29      704.43     16.84 o 
   5  11  11        6.59        9.05      5.60 o 
   6  11  11      363.25      352.15     13.28 o 
   7  11  11       30.05       34.65      6.72 o 
   8  11  11       83.79       73.93      7.16 o 
   9  11  11      175.88      174.64     10.09 o 
  10  11  11      609.98      588.07     18.66 o 
  11  11  11       72.96       90.11      9.32 o 
  12  11  11        2.66        3.05      7.50 o 
  13  11  11        0.97        0.55      7.17 o 
  14  11  11        2.75       -2.04      7.74 o 
  15  11  11       13.84       39.98      9.10 o 
  16  11  11      167.94      187.46     13.77 o 
   0  12  11      878.65      805.08     25.98 o 
   1  12  11       83.48       79.73      8.51 o 
   2  12  11       86.95       77.69      6.87 o 
   3  12  11       11.25       11.61      5.35 o 
   4  12  11       59.33       61.13      6.85 o 
   5  12  11      669.39      647.11     18.26 o 
   6  12  11       66.67       61.56      8.69 o 
   7  12  11      251.56      256.13     13.75 o 
   8  12  11      124.67      115.92      9.02 o 
   9  12  11        3.61        0.05      6.39 o 
  10  12  11       28.92       46.99      8.07 o 
  11  12  11      144.31      158.84     11.73 o 
  12  12  11      157.78      178.93     13.66 o 
  13  12  11        6.65       -5.26      8.11 o 
  14  12  11       22.27       15.86      8.43 o 
  15  12  11       60.13       75.00      9.91 o 
   1  13  11       19.48       16.98      6.40 o 
   2  13  11      160.01      150.75      9.23 o 
   3  13  11      720.53      656.09     17.58 o 
   4  13  11       13.42       13.60      5.92 o 
   5  13  11       41.63       39.45      6.91 o 
   6  13  11        6.45       12.82      7.27 o 
   7  13  11       17.08       22.32      8.32 o 
   8  13  11      382.44      366.22     15.24 o 
   9  13  11        5.92       22.66      6.88 o 
  10  13  11      152.18      129.66     11.05 o 
  11  13  11       27.86       68.92      9.30 o 
  12  13  11       49.42       37.64     10.03 o 
  13  13  11       36.05       42.32      8.80 o 
  14  13  11       55.32       42.53      9.61 o 
   0  14  11      111.11       85.81     13.02 o 
   1  14  11       27.52       16.43      6.09 o 
   2  14  11      192.98      173.87     10.20 o 
   3  14  11        4.32       28.32      6.67 o 
   4  14  11      164.74      167.69     10.63 o 
   5  14  11      146.11      136.68     11.99 o 
   6  14  11      820.72      831.83     24.56 o 
   7  14  11        0.16       10.43      7.65 o 
   8  14  11       58.27       47.20      7.89 o 
   9  14  11      257.12      253.44     14.06 o 
  10  14  11      172.85      192.54     13.15 o 
  11  14  11       10.32       16.89      8.87 o 
  12  14  11        0.52        8.46     10.39 o 
   1  15  11       12.58       30.89      7.67 o 
   2  15  11       60.62       58.30      7.94 o 
   3  15  11        4.82       15.84      6.44 o 
   4  15  11        2.93       23.34      6.92 o 
   5  15  11      123.96      133.93     12.18 o 
   6  15  11       37.68       40.16      9.83 o 
   7  15  11        4.81       -5.61      8.18 o 
   8  15  11        6.07        8.42      7.74 o 
   9  15  11      126.56      165.35     14.51 o 
  10  15  11       12.92       15.78     11.28 o 
  11  15  11        9.75       -6.10      9.13 o 
   0  16  11        4.76      -12.89     12.89 o 
   1  16  11        0.05        6.14      7.57 o 
   2  16  11       91.30       84.10      9.50 o 
   3  16  11      222.80      249.53     13.14 o 
   4  16  11       16.45       13.59      7.56 o 
   5  16  11      537.04      526.40     21.62 o 
   6  16  11       10.67       14.87      8.23 o 
   7  16  11       75.27      104.51     11.73 o 
   8  16  11       59.47       68.25     10.51 o 
   9  16  11       41.20       79.70     12.22 o 
   1  17  11      101.45      153.42     13.44 o 
   2  17  11        0.42       -1.16      8.50 o 
   3  17  11        3.69       11.78      7.58 o 
   4  17  11      480.34      438.53     20.53 o 
   5  17  11       93.65      116.84     12.16 o 
   6  17  11       10.85       25.83      8.80 o 
   7  17  11       39.98       41.46      9.37 o 
   0  18  11       99.51      126.98     19.45 o 
   1  18  11       54.94       61.67     10.71 o 
   2  18  11       17.84       16.36      8.78 o 
   3  18  11        2.26       -0.28      9.08 o 
   0   0  12     4806.61     5461.68     48.55 o 
   1   0  12      426.92      401.56      8.96 o 
   2   0  12     2005.47     2120.57     23.13 o 
   3   0  12     3160.80     3358.27     28.97 o 
   4   0  12       27.39       29.67      2.77 o 
   5   0  12        1.14        1.24      2.28 o 
   6   0  12     1027.34     1006.76     12.87 o 
   7   0  12      330.45      342.07      9.31 o 
   8   0  12      334.52      295.31      9.68 o 
   9   0  12      639.01      578.24     15.69 o 
  10   0  12     1668.42     1560.51     26.55 o 
  11   0  12     1517.07     1364.61     25.81 o 
  12   0  12      768.21      648.28     20.51 o 
  13   0  12       91.02      145.77     11.05 o 
  14   0  12      247.08      161.18     11.63 o 
  15   0  12     4034.24     4117.02     55.55 o 
  16   0  12       62.76       44.67      9.97 o 
  17   0  12      943.03     1001.04     33.79 o 
  18   0  12       55.57       37.03     11.15 o 
  19   0  12      171.73      214.25     18.57 o 
   1   1  12        0.34        2.08      2.46 o 
   2   1  12      467.70      610.85      8.53 o 
   3   1  12     2707.19     2611.27     17.12 o 
   4   1  12      130.06      185.14      4.38 o 
   5   1  12       91.23      113.68      3.87 o 
   6   1  12      182.63      205.52      5.27 o 
   7   1  12       56.91       76.27      4.30 o 
   8   1  12      749.41      724.63     11.98 o 
   9   1  12      348.89      334.27     10.11 o 
  10   1  12      246.12      227.40      8.57 o 
  11   1  12      298.73      308.70      9.99 o 
  12   1  12      237.82      267.24      9.79 o 
  13   1  12      351.14      345.10     11.35 o 
  14   1  12      575.83      554.08     14.45 o 
  15   1  12      102.07      110.00      7.99 o 
  16   1  12      268.21      285.38     13.02 o 
  17   1  12      111.95      130.65     10.65 o 
  18   1  12       30.25       32.44      8.89 o 
  19   1  12        2.21       28.28      9.13 o 
   0   2  12     2884.46     3168.54     25.99 o 
   1   2  12      118.31      122.04      3.30 o 
   2   2  12     1273.87     1393.42     10.71 o 
   3   2  12      359.80      349.10      5.91 o 
   4   2  12      840.28      880.02      9.50 o 
   5   2  12      422.88      330.79      6.06 o 
   6   2  12      204.24      263.10      5.91 o 
   7   2  12        1.54       -0.01      2.41 o 
   8   2  12      524.28      500.85     10.86 o 
   9   2  12      770.31      800.44     15.48 o 
  10   2  12      227.15      237.27      9.23 o 
  11   2  12     2348.66     2330.68     29.60 o 
  12   2  12       48.94       40.79      5.44 o 
  13   2  12       12.47        8.44      4.55 o 
  14   2  12      354.45      284.85     11.45 o 
  15   2  12        8.03        1.41      5.42 o 
  16   2  12        2.55        9.03      5.55 o 
  17   2  12       21.56       25.67      6.44 o 
  18   2  12      300.14      325.76     17.47 o 
  19   2  12       26.17       28.23      8.57 o 
   1   3  12        8.24       20.85      2.51 o 
   2   3  12       78.70       99.56      3.17 o 
   3   3  12     2314.51     2406.05     15.34 o 
   4   3  12      139.27      117.59      3.77 o 
   5   3  12      971.42      942.15     10.27 o 
   6   3  12      677.86      652.68     10.02 o 
   7   3  12      994.31      964.87     13.12 o 
   8   3  12       20.45       14.21      3.92 o 
   9   3  12      561.31      566.69     11.50 o 
  10   3  12      176.48      161.98      8.02 o 
  11   3  12      481.72      433.61     12.71 o 
  12   3  12      531.99      473.48     13.72 o 
  13   3  12     1425.24     1445.10     23.88 o 
  14   3  12       10.53       18.01      5.41 o 
  15   3  12      167.57      155.60      9.37 o 
  16   3  12        1.04       -5.13      5.50 o 
  17   3  12      486.33      491.96     16.73 o 
  18   3  12       35.32       31.21      7.46 o 
  19   3  12      222.62      236.92     14.86 o 
   0   4  12        9.01       21.94      3.58 o 
   1   4  12      517.52      477.58      7.84 o 
   2   4  12      366.58      331.61      5.87 o 
   3   4  12       21.54       30.41      2.39 o 
   4   4  12       48.83       56.34      3.24 o 
   5   4  12      105.71       87.65      3.44 o 
   6   4  12      613.23      566.22      9.10 o 
   7   4  12     4154.87     4245.46     24.31 o 
   8   4  12      657.33      609.04     11.59 o 
   9   4  12       79.12       83.04      4.93 o 
  10   4  12      140.95      120.29      6.85 o 
  11   4  12      297.79      269.17     10.50 o 
  12   4  12      238.03      235.31     10.21 o 
  13   4  12        0.68        7.90      4.89 o 
  14   4  12      203.12      192.46     10.74 o 
  15   4  12      392.91      416.82     15.40 o 
  16   4  12      165.86      187.95     11.47 o 
  17   4  12      170.46      198.13     11.60 o 
  18   4  12        4.52        6.82      6.79 o 
  19   4  12       61.65       39.49      8.67 o 
   1   5  12        0.31        4.92      2.35 o 
   2   5  12       27.79       23.00      2.77 o 
   3   5  12       78.97      104.92      3.90 o 
   4   5  12     1126.35      960.03     10.70 o 
   5   5  12     2389.42     2359.17     18.92 o 
   6   5  12     2193.02     2141.24     18.38 o 
   7   5  12     2708.81     2607.62     20.77 o 
   8   5  12      143.81      137.74      6.39 o 
   9   5  12      956.97      868.63     14.64 o 
  10   5  12       43.70       57.07      5.73 o 
  11   5  12      353.74      367.01     12.18 o 
  12   5  12       57.30       53.54      5.70 o 
  13   5  12       81.35       75.30      7.49 o 
  14   5  12        4.17        0.29      6.00 o 
  15   5  12      129.98      115.74      9.15 o 
  16   5  12        1.22        4.25      6.69 o 
  17   5  12       17.46       30.31      7.41 o 
  18   5  12        9.09        9.57      6.86 o 
  19   5  12       24.79        6.97      7.19 o 
   0   6  12     1965.66     1962.40     25.26 o 
   1   6  12      855.12      876.56     12.53 o 
   2   6  12       84.60       76.11      4.20 o 
   3   6  12        3.06        6.03      2.61 o 
   4   6  12       53.43       52.29      4.07 o 
   5   6  12     2723.52     2709.57     21.21 o 
   6   6  12     4735.12     4903.98     28.90 o 
   7   6  12     7173.45     7128.80     44.30 o 
   8   6  12     1758.12     1711.55     19.00 o 
   9   6  12     1862.81     1892.08     23.90 o 
  10   6  12      592.17      583.01     14.84 o 
  11   6  12       95.08       78.04      6.65 o 
  12   6  12      251.23      234.40     10.49 o 
  13   6  12      258.30      273.62     12.55 o 
  14   6  12        4.75       -4.80      5.62 o 
  15   6  12      462.68      459.80     16.49 o 
  16   6  12        0.21       -0.51      6.63 o 
  17   6  12       34.09       34.16      7.55 o 
  18   6  12      185.78      175.39     12.70 o 
   1   7  12       42.00       35.90      3.84 o 
   2   7  12        9.74       18.51      3.54 o 
   3   7  12       48.49       67.58      4.31 o 
   4   7  12       90.14       72.17      4.68 o 
   5   7  12     1223.22     1141.38     15.76 o 
   6   7  12      173.20      154.62      6.63 o 
   7   7  12        2.16        7.17      3.41 o 
   8   7  12        0.67        7.40      3.72 o 
   9   7  12      629.27      678.16     15.03 o 
  10   7  12      165.08      143.25      7.83 o 
  11   7  12      761.69      719.69     17.05 o 
  12   7  12        0.21        0.63      6.56 o 
  13   7  12      169.72      185.06     10.46 o 
  14   7  12       75.92       54.03      7.26 o 
  15   7  12       12.30       16.89      6.20 o 
  16   7  12        5.46       14.22      6.68 o 
  17   7  12      385.37      454.14     17.69 o 
  18   7  12      127.34      156.92     11.65 o 
   0   8  12     2169.97     1940.07     29.76 o 
   1   8  12      689.77      751.33     13.18 o 
   2   8  12        0.16        3.12      3.26 o 
   3   8  12     1150.30     1110.86     16.36 o 
   4   8  12       60.08       50.03      4.49 o 
   5   8  12      385.56      317.63      8.94 o 
   6   8  12       20.61       31.11      4.76 o 
   7   8  12      355.95      388.13      9.76 o 
   8   8  12        0.64        2.80      4.41 o 
   9   8  12       24.78       35.79      5.05 o 
  10   8  12       12.89       13.41      5.27 o 
  11   8  12      763.86      743.21     19.07 o 
  12   8  12        0.01        3.25      6.56 o 
  13   8  12       38.26       50.65      7.64 o 
  14   8  12       54.34       41.79      6.70 o 
  15   8  12      444.66      459.36     17.03 o 
  16   8  12       42.60       43.52      8.17 o 
  17   8  12        0.33        2.36      7.22 o 
   1   9  12       54.02       45.60      4.52 o 
   2   9  12     1105.38     1061.88     16.19 o 
   3   9  12       22.96       10.61      4.27 o 
   4   9  12      118.61      109.63      6.19 o 
   5   9  12      140.20      127.07      8.95 o 
   6   9  12       12.42       12.11      4.16 o 
   7   9  12        0.00       -2.03      3.79 o 
   8   9  12      313.53      243.27     11.92 o 
   9   9  12        8.57       20.45      5.27 o 
  10   9  12      102.56      116.13      8.77 o 
  11   9  12        5.52        9.69      6.21 o 
  12   9  12        5.03        4.83      6.26 o 
  13   9  12       77.46       61.75      8.69 o 
  14   9  12      150.36      156.35     10.89 o 
  15   9  12        3.27        3.89      6.13 o 
  16   9  12      107.23      116.56     10.46 o 
  17   9  12      104.91       99.62     10.14 o 
   0  10  12     1453.40     1400.69     27.52 o 
   1  10  12       35.15       16.31      3.91 o 
   2  10  12       25.39       23.68      4.51 o 
   3  10  12     1706.34     1604.70     21.56 o 
   4  10  12       45.22       58.85      5.54 o 
   5  10  12      344.05      319.22     10.93 o 
   6  10  12        4.40       11.61      4.45 o 
   7  10  12      110.90      118.74      7.96 o 
   8  10  12       17.39       18.47      5.23 o 
   9  10  12      146.35      120.98      8.45 o 
  10  10  12       48.48       47.77      7.74 o 
  11  10  12       38.51       24.56      7.01 o 
  12  10  12       75.98       70.31      8.76 o 
  13  10  12       64.76       80.10      8.82 o 
  14  10  12        5.55       15.38      7.34 o 
  15  10  12       52.45       36.56      9.02 o 
  16  10  12      117.69      123.89     10.78 o 
   1  11  12      266.64      229.87      9.74 o 
   2  11  12       65.72       71.74      6.27 o 
   3  11  12       54.55       51.74      5.54 o 
   4  11  12       68.55       83.53      6.21 o 
   5  11  12        0.32        9.28      4.93 o 
   6  11  12       60.66       63.97      6.59 o 
   7  11  12       85.08       58.50      6.63 o 
   8  11  12       44.78       53.49      6.56 o 
   9  11  12       80.90      100.41      8.29 o 
  10  11  12        5.42        7.83      6.82 o 
  11  11  12      206.51      172.07     11.97 o 
  12  11  12      128.70      111.96     10.57 o 
  13  11  12        2.32       -0.70      7.41 o 
  14  11  12       10.46       16.50      8.00 o 
  15  11  12       13.52       22.98      8.20 o 
   0  12  12      251.74      276.98     16.93 o 
   1  12  12       73.37       84.76      7.57 o 
   2  12  12     1330.66     1251.00     23.28 o 
   3  12  12      499.11      495.65     14.06 o 
   4  12  12      144.62      118.04      7.68 o 
   5  12  12      828.91      808.86     19.04 o 
   6  12  12      221.49      233.00     12.27 o 
   7  12  12      186.72      164.52      9.69 o 
   8  12  12      349.39      340.79     15.01 o 
   9  12  12       67.96       69.00      8.75 o 
  10  12  12       12.37       12.28      7.34 o 
  11  12  12      339.02      336.21     16.09 o 
  12  12  12       91.30       75.57      9.26 o 
  13  12  12       64.29       56.81      8.69 o 
  14  12  12      155.06      164.43     12.80 o 
   1  13  12       24.87       18.66      5.87 o 
   2  13  12      366.46      374.55     14.08 o 
   3  13  12      954.04      884.03     20.61 o 
   4  13  12       20.74       28.12      7.01 o 
   5  13  12      687.34      722.34     20.13 o 
   6  13  12      162.01      161.77     11.87 o 
   7  13  12       56.67       47.25      8.08 o 
   8  13  12       76.74       91.08      9.63 o 
   9  13  12       93.41      114.12      9.75 o 
  10  13  12        0.85       17.51      7.63 o 
  11  13  12        3.61       12.98      7.43 o 
  12  13  12      156.62      184.42     13.31 o 
  13  13  12      174.81      210.17     13.86 o 
   0  14  12       65.39       59.82      9.89 o 
   1  14  12       90.25      100.32      8.18 o 
   2  14  12       80.82       86.05     11.73 o 
   3  14  12     1223.69     1242.93     25.17 o 
   4  14  12        3.33        7.75      6.23 o 
   5  14  12      687.25      737.62     23.56 o 
   6  14  12        2.13       18.54      7.89 o 
   7  14  12      138.20      132.62     10.78 o 
   8  14  12       20.27       19.27      7.69 o 
   9  14  12        0.05        5.14      7.09 o 
  10  14  12      106.96      119.44     12.31 o 
  11  14  12      240.10      277.20     16.47 o 
  12  14  12       15.31       20.78      7.63 o 
   1  15  12      260.87      267.13     13.14 o 
   2  15  12       22.35       21.92      7.77 o 
   3  15  12       13.74       18.42      6.52 o 
   4  15  12       52.04       60.03     12.01 o 
   5  15  12      501.32      533.21     20.89 o 
   6  15  12      150.55      115.06     11.80 o 
   7  15  12        0.09        1.53      7.51 o 
   8  15  12      155.21      161.96     12.05 o 
   9  15  12       55.04       55.96      9.53 o 
  10  15  12        0.38        8.62     10.68 o 
   0  16  12        5.57        5.55      8.24 o 
   1  16  12       16.92       21.48      7.25 o 
   2  16  12        0.01       -1.01      6.97 o 
   3  16  12      255.13      263.30     14.23 o 
   4  16  12       12.02       18.24      7.59 o 
   5  16  12        9.55       24.41      9.25 o 
   6  16  12        9.07        9.37      7.80 o 
   7  16  12       12.00       27.36      9.01 o 
   8  16  12       97.74      121.18     12.47 o 
   1  17  12      301.54      342.91     15.59 o 
   2  17  12       10.33       11.12      7.97 o 
   3  17  12       41.67       39.82      8.94 o 
   4  17  12       83.80       96.09     12.00 o 
   5  17  12      131.37      143.89     13.20 o 
   6  17  12       32.26       56.15     10.36 o 
   1   1  13       99.39      100.79      3.57 o 
   2   1  13      521.34      505.04      8.61 o 
   3   1  13      870.03      878.17      9.54 o 
   4   1  13      225.68      249.77      5.93 o 
   5   1  13       91.66       91.94      3.67 o 
   6   1  13     1183.02     1271.18     12.09 o 
   7   1  13     4004.23     3853.29     26.12 o 
   8   1  13       17.73       12.09      3.87 o 
   9   1  13       59.40       58.47      4.60 o 
  10   1  13      456.28      456.37     11.79 o 
  11   1  13     1528.30     1543.78     21.82 o 
  12   1  13      135.50      143.79      7.79 o 
  13   1  13       35.16       17.48      4.94 o 
  14   1  13        6.20        3.52      4.75 o 
  15   1  13      192.35      238.35     11.03 o 
  16   1  13      200.54      235.47     12.13 o 
  17   1  13      676.90      693.10     23.77 o 
  18   1  13       20.34       20.85      7.24 o 
  19   1  13        0.32       28.75      8.39 o 
   0   2  13      693.63      698.16     12.91 o 
   1   2  13     3477.19     3379.07     17.32 o 
   2   2  13     3453.79     3504.86     19.54 o 
   3   2  13        0.82        4.13      1.74 o 
   4   2  13     1458.89     1428.09     12.36 o 
   5   2  13        6.08       12.92      2.08 o 
   6   2  13      279.43      297.45      7.08 o 
   7   2  13     6565.68     6371.12     38.02 o 
   8   2  13       10.52       15.06      3.93 o 
   9   2  13      868.83      804.25     14.38 o 
  10   2  13       49.39       38.14      5.47 o 
  11   2  13      359.06      297.29     11.51 o 
  12   2  13       76.24       96.01      7.08 o 
  13   2  13       17.27       17.96      4.87 o 
  14   2  13       65.80       67.42      7.72 o 
  15   2  13      386.10      395.21     14.25 o 
  16   2  13      356.79      379.83     14.35 o 
  17   2  13      463.25      507.01     19.66 o 
  18   2  13        0.49        2.63      7.28 o 
  19   2  13       68.54       87.63     10.79 o 
   1   3  13     3747.30     3899.29     20.39 o 
   2   3  13      313.54      318.06      4.99 o 
   3   3  13      325.82      351.81      6.00 o 
   4   3  13     1439.72     1553.42     12.75 o 
   5   3  13        3.10        4.02      2.14 o 
   6   3  13      260.92      235.01      6.60 o 
   7   3  13     1888.04     1785.46     19.49 o 
   8   3  13       15.29        2.52      3.65 o 
   9   3  13       29.36       25.70      5.83 o 
  10   3  13      173.79      204.43      8.85 o 
  11   3  13       11.77       13.88      4.97 o 
  12   3  13      102.79       92.79      6.94 o 
  13   3  13       37.67       30.68      5.57 o 
  14   3  13       16.52       15.29      5.64 o 
  15   3  13      229.53      222.95     11.37 o 
  16   3  13       27.62       33.52      7.11 o 
  17   3  13      270.40      274.81     13.10 o 
  18   3  13      160.37      140.85     10.90 o 
  19   3  13       41.63       54.31      9.05 o 
   0   4  13     1534.89     1494.35     19.91 o 
   1   4  13      118.70       86.71      3.35 o 
   2   4  13      463.24      458.83      7.22 o 
   3   4  13     1364.05     1306.41     11.69 o 
   4   4  13       35.99       35.13      2.92 o 
   5   4  13       64.25       69.26      5.05 o 
   6   4  13      119.47      128.08      5.21 o 
   7   4  13     6990.62     6668.72     36.85 o 
   8   4  13        4.31        7.11      3.81 o 
   9   4  13     1134.06     1126.94     16.15 o 
  10   4  13        5.06        2.31      4.35 o 
  11   4  13       13.21       11.26      4.74 o 
  12   4  13       11.00       13.13      5.12 o 
  13   4  13     1475.95     1398.94     24.25 o 
  14   4  13      162.43      172.71     10.47 o 
  15   4  13      390.83      425.23     15.85 o 
  16   4  13      318.40      351.16     14.29 o 
  17   4  13        9.40        7.95      5.88 o 
  18   4  13       41.49       38.27      7.81 o 
   1   5  13     2240.26     2087.59     17.65 o 
   2   5  13       31.67       25.26      2.54 o 
   3   5  13      617.31      703.07      9.90 o 
   4   5  13       62.35       87.59      4.10 o 
   5   5  13        8.47        1.03      2.82 o 
   6   5  13     3379.69     3333.49     23.13 o 
   7   5  13        5.37       11.18      4.07 o 
   8   5  13      882.98      847.79     14.53 o 
   9   5  13       41.54       40.25      4.34 o 
  10   5  13      969.05      951.26     17.49 o 
  11   5  13      202.06      150.68      8.86 o 
  12   5  13       58.73       53.60      6.03 o 
  13   5  13       37.29       55.55      6.26 o 
  14   5  13       55.23       35.27      6.39 o 
  15   5  13       93.02       99.06      8.86 o 
  16   5  13       57.50       65.80      7.95 o 
  17   5  13      117.04      133.08     13.25 o 
  18   5  13       47.08       45.08      7.68 o 
   0   6  13      313.97      256.92     10.05 o 
   1   6  13      395.37      363.26      8.49 o 
   2   6  13      452.48      430.37      8.83 o 
   3   6  13      180.10      212.81      5.59 o 
   4   6  13      170.22      160.67      6.51 o 
   5   6  13      658.81      640.92     10.74 o 
   6   6  13     1389.35     1367.34     15.80 o 
   7   6  13      927.15      943.81     14.33 o 
   8   6  13        6.60        6.85      4.00 o 
   9   6  13      202.46      171.79      8.13 o 
  10   6  13       16.16       27.72      5.34 o 
  11   6  13       18.94       38.50      5.83 o 
  12   6  13       14.19       26.55      5.67 o 
  13   6  13      247.66      259.24     12.07 o 
  14   6  13      118.74      107.73      9.38 o 
  15   6  13       48.14       48.49      7.56 o 
  16   6  13        0.90       11.62      7.01 o 
  17   6  13       95.64      130.17     10.46 o 
  18   6  13       17.72       16.95      6.66 o 
   1   7  13     3712.73     3733.80     27.14 o 
   2   7  13        0.33        7.55      3.19 o 
   3   7  13     1846.40     1816.57     20.82 o 
   4   7  13      217.12      252.45      7.93 o 
   5   7  13      532.52      512.06     10.74 o 
   6   7  13     1275.77     1252.02     15.68 o 
   7   7  13      163.74      148.17      6.70 o 
   8   7  13      191.77      192.62      7.86 o 
   9   7  13      417.83      431.97     12.40 o 
  10   7  13      110.44      125.53      7.47 o 
  11   7  13      336.16      382.88     13.06 o 
  12   7  13      113.15      118.80      8.02 o 
  13   7  13       11.59        9.47      6.49 o 
  14   7  13      197.56      198.97     11.28 o 
  15   7  13       88.23       89.68      8.94 o 
  16   7  13        0.12       15.31      7.17 o 
  17   7  13       75.77       64.19      8.83 o 
   0   8  13     5578.13     5559.01     51.01 o 
   1   8  13      116.15      127.76      6.35 o 
   2   8  13        4.61        3.23      3.59 o 
   3   8  13      252.30      258.94      8.66 o 
   4   8  13      870.00      794.72     13.87 o 
   5   8  13      285.40      305.29      9.25 o 
   6   8  13      410.27      381.73      9.78 o 
   7   8  13      425.96      470.21     11.65 o 
   8   8  13        4.70       -0.27      4.72 o 
   9   8  13        0.35        4.33      5.54 o 
  10   8  13        0.02       -5.27      5.27 o 
  11   8  13        6.06        9.36      5.78 o 
  12   8  13      155.45      149.55     10.26 o 
  13   8  13      420.02      436.72     16.26 o 
  14   8  13      124.01      100.89      8.88 o 
  15   8  13      219.42      279.21     14.44 o 
  16   8  13        4.02       14.91      7.17 o 
  17   8  13      152.71      173.07     12.05 o 
   1   9  13      779.01      782.08     14.36 o 
   2   9  13      600.84      653.59     14.36 o 
   3   9  13        0.12       -4.53      4.53 o 
   4   9  13      275.96      240.46      8.58 o 
   5   9  13      204.99      180.15      8.43 o 
   6   9  13       36.96       53.37      5.22 o 
   7   9  13      161.95      163.07      7.13 o 
   8   9  13        0.47        1.49      5.48 o 
   9   9  13     1689.51     1692.11     26.60 o 
  10   9  13      560.12      533.79     15.84 o 
  11   9  13       87.00       68.23      7.47 o 
  12   9  13        8.37       11.77      5.97 o 
  13   9  13        3.22        4.67      6.31 o 
  14   9  13      136.02      149.76     11.85 o 
  15   9  13       87.23      118.02     10.46 o 
  16   9  13       11.82       18.51      6.90 o 
   0  10  13      585.29      589.08     18.32 o 
   1  10  13     1413.19     1300.15     20.63 o 
   2  10  13      338.28      332.52     11.22 o 
   3  10  13      595.75      633.74     14.91 o 
   4  10  13      163.65      158.99      7.74 o 
   5  10  13       57.31       60.73      6.31 o 
   6  10  13      353.42      347.43     11.40 o 
   7  10  13      873.74      826.94     16.81 o 
   8  10  13       37.39       17.54      5.57 o 
   9  10  13        3.69        6.65      6.10 o 
  10  10  13       77.48       81.15      8.21 o 
  11  10  13        3.82        9.67      6.80 o 
  12  10  13       59.82       42.56      8.99 o 
  13  10  13        1.70       -6.44      6.44 o 
  14  10  13        5.56        1.92      6.86 o 
  15  10  13      372.16      364.88     16.53 o 
   1  11  13       53.58       37.60      7.43 o 
   2  11  13      735.18      698.44     16.22 o 
   3  11  13       75.21       80.04      6.93 o 
   4  11  13      321.12      298.79     10.57 o 
   5  11  13      486.36      495.06     14.10 o 
   6  11  13       19.78       19.71      5.34 o 
   7  11  13        0.56        6.26      5.18 o 
   8  11  13       12.52       18.29      6.45 o 
   9  11  13       66.60       54.92      8.04 o 
  10  11  13       71.53       97.32      9.02 o 
  11  11  13      109.21       96.97      9.75 o 
  12  11  13       25.44       21.99      7.48 o 
  13  11  13       87.00       64.43      8.94 o 
  14  11  13       44.05       38.16      8.57 o 
  15  11  13       35.82       31.25      7.58 o 
   0  12  13     1418.57     1278.47     34.79 o 
   1  12  13      306.46      308.53     11.46 o 
   2  12  13      162.42      152.54      8.95 o 
   3  12  13      143.00      174.57      9.36 o 
   4  12  13      165.82      146.25      8.31 o 
   5  12  13       38.03       39.17      5.83 o 
   6  12  13      220.84      215.53     13.64 o 
   7  12  13       45.01       54.40      6.86 o 
   8  12  13        2.23       18.44      6.33 o 
   9  12  13        4.20       14.03      6.55 o 
  10  12  13        2.45       27.16      7.98 o 
  11  12  13       12.25       10.83      6.71 o 
  12  12  13        0.17        1.41      6.68 o 
  13  12  13       10.36        4.57      7.68 o 
  14  12  13      124.07      143.66     12.26 o 
   1  13  13      338.97      323.51     13.09 o 
   2  13  13       66.29       59.62      7.07 o 
   3  13  13      716.74      703.18     17.58 o 
   4  13  13      130.18      149.35      8.66 o 
   5  13  13        0.29        6.83      6.48 o 
   6  13  13       29.67       10.22      6.24 o 
   7  13  13       15.35       14.97      5.87 o 
   8  13  13       78.47       83.87     11.05 o 
   9  13  13       57.67       88.42      9.40 o 
  10  13  13       31.94       49.30     11.82 o 
  11  13  13        0.45        4.43      7.11 o 
  12  13  13       15.11       20.14      9.85 o 
   0  14  13       73.86       34.55     10.36 o 
   1  14  13        3.77        8.90      6.06 o 
   2  14  13      172.02      222.42     11.93 o 
   3  14  13       77.30      105.65      8.87 o 
   4  14  13       52.63       74.25      7.24 o 
   5  14  13      100.06      109.88      9.85 o 
   6  14  13        0.41        0.07      6.17 o 
   7  14  13        0.60        8.09      6.61 o 
   8  14  13      247.67      274.98     15.61 o 
   9  14  13      109.33      118.38     10.19 o 
  10  14  13        0.36       20.88      8.51 o 
  11  14  13       17.69       27.77      7.59 o 
   1  15  13       16.22       28.95      7.84 o 
   2  15  13      177.46      175.56     11.25 o 
   3  15  13       22.50       19.05      6.69 o 
   4  15  13       39.21       42.94      7.31 o 
   5  15  13      173.83      223.64     12.55 o 
   6  15  13        7.38       18.14      7.40 o 
   7  15  13        7.67       11.65     16.11 o 
   8  15  13       65.92       77.25      9.99 o 
   9  15  13       39.69       48.63      9.11 o 
  10  15  13        1.17       34.76     14.02 o 
   0  16  13      891.82      877.62     32.86 o 
   1  16  13       12.75       15.83      7.02 o 
   2  16  13       60.42       64.44      8.44 o 
   3  16  13       52.80       60.69      8.80 o 
   4  16  13        2.18       19.52      7.88 o 
   5  16  13       66.11       80.12      9.73 o 
   6  16  13       10.73       12.81      7.05 o 
   7  16  13      104.33      111.38     12.22 o 
   1  17  13       59.63       56.93      7.92 o 
   2  17  13       37.74       41.37      7.35 o 
   3  17  13      144.85      121.99     11.02 o 
   4  17  13       10.49       17.88      9.44 o 
   0   0  14      271.39      306.73     10.62 o 
   1   0  14     1196.63     1116.64     14.03 o 
   2   0  14      166.54      163.50      7.66 o 
   3   0  14      136.65      127.99      6.93 o 
   4   0  14      469.94      399.24     11.14 o 
   5   0  14     5240.02     5125.44     34.12 o 
   6   0  14       98.28       93.17      4.85 o 
   7   0  14     5079.45     5090.55     39.55 o 
   8   0  14       95.60       81.98      6.40 o 
   9   0  14     2201.79     2080.04     34.57 o 
  10   0  14     2708.16     2693.39     35.82 o 
  11   0  14      427.22      387.76     16.10 o 
  12   0  14      110.99      119.14     11.17 o 
  13   0  14      285.60      306.07     15.17 o 
  14   0  14        0.17        7.21      6.78 o 
  15   0  14       53.07       31.59      7.39 o 
  16   0  14       47.91       34.05      9.59 o 
  17   0  14      280.48      308.36     23.70 o 
  18   0  14       81.58       89.15     15.44 o 
   1   1  14     2310.18     2393.23     16.19 o 
   2   1  14      498.61      448.60      8.12 o 
   3   1  14     1118.38     1113.16     12.53 o 
   4   1  14      518.34      491.00      7.98 o 
   5   1  14       20.95       34.80      2.88 o 
   6   1  14      195.12      207.27      5.37 o 
   7   1  14      608.34      627.31     11.01 o 
   8   1  14     1190.15     1186.03     16.47 o 
   9   1  14      614.55      597.23     12.56 o 
  10   1  14      167.58      156.68      8.26 o 
  11   1  14      436.21      480.67     13.77 o 
  12   1  14      120.75      129.85      8.07 o 
  13   1  14       38.99       33.78      5.45 o 
  14   1  14      113.37      113.01      8.21 o 
  15   1  14      356.05      382.94     14.71 o 
  16   1  14       13.40       14.82      6.70 o 
  17   1  14      222.05      222.50     14.71 o 
  18   1  14      161.25      176.03     14.40 o 
   0   2  14      283.54      290.44      8.77 o 
   1   2  14       27.32       17.71      2.30 o 
   2   2  14      263.75      305.66      5.81 o 
   3   2  14     1836.25     1827.61     14.26 o 
   4   2  14      685.03      679.40      8.73 o 
   5   2  14       34.63       38.42      2.95 o 
   6   2  14      737.54      722.83     10.23 o 
   7   2  14     7950.46     7509.28     39.76 o 
   8   2  14      979.06      928.37     14.73 o 
   9   2  14      333.43      346.46      9.50 o 
  10   2  14       22.13       14.20      4.93 o 
  11   2  14       10.38        3.72      5.17 o 
  12   2  14        0.61       -0.14      4.60 o 
  13   2  14      805.81      797.70     17.59 o 
  14   2  14      110.99      111.58      7.81 o 
  15   2  14       20.99       23.67      5.94 o 
  16   2  14        4.74        5.26      5.90 o 
  17   2  14      262.33      240.84     14.25 o 
  18   2  14      314.37      320.70     16.48 o 
   1   3  14      423.57      421.54      6.67 o 
   2   3  14       63.12       59.15      2.52 o 
   3   3  14      674.67      719.20      8.97 o 
   4   3  14      463.87      484.93      7.72 o 
   5   3  14       76.68       67.69      4.82 o 
   6   3  14      848.14      788.87     11.86 o 
   7   3  14      230.21      206.71      7.36 o 
   8   3  14      331.92      330.01      9.24 o 
   9   3  14        7.91        5.18      3.63 o 
  10   3  14      479.38      456.75     12.07 o 
  11   3  14        0.58        0.53      5.62 o 
  12   3  14       74.09       76.22      7.23 o 
  13   3  14      160.69      163.78      9.26 o 
  14   3  14       31.18       22.02      5.69 o 
  15   3  14        0.44       19.31      6.65 o 
  16   3  14      129.03      121.06      9.52 o 
  17   3  14      651.20      637.96     19.16 o 
  18   3  14       86.47       80.70      9.44 o 
   0   4  14      144.42      139.26      5.07 o 
   1   4  14      719.80      685.66      8.55 o 
   2   4  14        1.20        1.75      1.74 o 
   3   4  14        0.00        3.21      2.17 o 
   4   4  14      517.01      568.37      8.97 o 
   5   4  14        1.06        4.69      2.80 o 
   6   4  14      348.04      325.57      7.56 o 
   7   4  14       50.63       55.26      4.48 o 
   8   4  14      372.09      306.00      8.67 o 
   9   4  14      350.97      309.28      9.13 o 
  10   4  14        9.24        9.67      4.17 o 
  11   4  14      186.33      190.90      9.20 o 
  12   4  14       80.61       79.79      7.29 o 
  13   4  14       84.32       71.10      6.92 o 
  14   4  14        0.95        8.79      6.07 o 
  15   4  14      169.66      224.66     12.23 o 
  16   4  14      291.25      343.41     14.17 o 
  17   4  14        4.52        8.50      6.06 o 
  18   4  14        8.38        8.89      6.96 o 
   1   5  14      255.36      246.71      6.15 o 
   2   5  14      913.63      916.70     10.62 o 
   3   5  14      640.82      598.90      9.40 o 
   4   5  14      468.78      456.28      9.33 o 
   5   5  14       65.39       53.21      4.50 o 
   6   5  14      282.31      276.32      7.87 o 
   7   5  14     1454.44     1357.13     17.72 o 
   8   5  14        2.84       -1.97      4.25 o 
   9   5  14        1.33       -0.91      3.74 o 
  10   5  14       88.26       89.84      6.42 o 
  11   5  14        3.70        1.34      4.91 o 
  12   5  14       83.79       72.26      6.73 o 
  13   5  14      300.92      304.40     12.19 o 
  14   5  14        4.19        5.24      7.41 o 
  15   5  14        7.35       31.08      7.41 o 
  16   5  14        5.74        4.04      7.69 o 
  17   5  14      228.11      235.36     12.69 o 
  18   5  14       21.82       10.64      6.97 o 
   0   6  14     1605.33     1495.42     23.08 o 
   1   6  14      290.67      245.52      6.81 o 
   2   6  14     1571.83     1578.25     15.83 o 
   3   6  14     2310.72     2330.31     20.59 o 
   4   6  14       14.81       12.32      3.90 o 
   5   6  14      865.66      825.22     13.34 o 
   6   6  14     1362.00     1419.35     17.55 o 
   7   6  14        9.33       14.77      4.08 o 
   8   6  14       68.56       53.17      5.06 o 
   9   6  14       24.78       12.51      4.99 o 
  10   6  14     1199.10     1118.79     18.91 o 
  11   6  14        1.58        8.92      5.04 o 
  12   6  14       23.75       21.41      5.64 o 
  13   6  14      474.96      412.79     15.33 o 
  14   6  14      229.74      232.39     12.48 o 
  15   6  14     1373.10     1493.02     29.65 o 
  16   6  14      181.53      258.79     13.68 o 
  17   6  14       21.22       24.43      7.70 o 
   1   7  14      727.52      759.74     12.84 o 
   2   7  14       10.12        8.12      4.07 o 
   3   7  14     3656.47     3583.68     29.80 o 
   4   7  14     4937.57     4907.56     34.24 o 
   5   7  14      333.11      334.70      9.33 o 
   6   7  14      442.33      442.77     10.51 o 
   7   7  14      910.87      908.42     18.77 o 
   8   7  14      165.38      169.28      7.79 o 
   9   7  14      258.72      284.48     10.56 o 
  10   7  14        0.53        1.50      4.82 o 
  11   7  14       44.45       68.18      6.64 o 
  12   7  14      287.42      263.11     11.68 o 
  13   7  14       22.90       18.81      6.30 o 
  14   7  14       12.97        4.31      6.30 o 
  15   7  14       21.80       18.31      6.88 o 
  16   7  14      183.91      200.04     12.69 o 
  17   7  14        2.30       10.06      8.06 o 
   0   8  14     2132.39     2080.08     32.04 o 
   1   8  14     2615.15     2434.83     24.34 o 
   2   8  14     3780.86     3728.50     32.72 o 
   3   8  14      104.48      116.88      6.64 o 
   4   8  14      254.00      235.75      8.84 o 
   5   8  14     1467.66     1415.73     18.93 o 
   6   8  14      915.19      926.77     15.87 o 
   7   8  14       10.89       10.83      4.47 o 
   8   8  14      109.37       63.21      6.45 o 
   9   8  14      257.18      214.11     11.68 o 
  10   8  14      140.95      128.23      8.48 o 
  11   8  14       60.31       35.24      7.23 o 
  12   8  14       19.67       18.17      6.20 o 
  13   8  14        8.03       -5.32      6.19 o 
  14   8  14        4.90        9.14      7.17 o 
  15   8  14        6.93       15.03      7.34 o 
  16   8  14       22.89       49.71      8.32 o 
   1   9  14     1747.99     1624.37     22.50 o 
   2   9  14      108.65       92.01      6.59 o 
   3   9  14       99.07      112.97      6.78 o 
   4   9  14      209.70      186.63      8.30 o 
   5   9  14     1937.08     1899.70     22.66 o 
   6   9  14      273.52      250.45      9.61 o 
   7   9  14       33.18       43.50      5.84 o 
   8   9  14       29.24       27.58      6.11 o 
   9   9  14      317.19      321.91     12.61 o 
  10   9  14       18.10        4.57      5.27 o 
  11   9  14      836.76      863.76     21.93 o 
  12   9  14       44.81       37.34      7.15 o 
  13   9  14      269.98      228.03     12.52 o 
  14   9  14       10.03       -2.94      5.94 o 
  15   9  14      137.97      121.32     10.20 o 
  16   9  14       47.48       51.51      8.31 o 
   0  10  14      254.43      227.56     14.51 o 
   1  10  14      220.10      252.09      9.75 o 
   2  10  14      329.05      311.18     10.92 o 
   3  10  14      221.10      170.21      8.55 o 
   4  10  14        4.26        4.06      5.77 o 
   5  10  14      843.21      831.98     17.49 o 
   6  10  14      238.55      191.90      9.11 o 
   7  10  14       24.34       32.67      6.52 o 
   8  10  14      173.82      166.18      9.93 o 
   9  10  14       20.38       31.32      6.84 o 
  10  10  14       65.15       81.16      7.87 o 
  11  10  14       52.79       58.42      7.58 o 
  12  10  14        2.96        1.32      6.16 o 
  13  10  14      153.03      136.47     10.42 o 
  14  10  14       49.33       51.99      8.20 o 
  15  10  14       14.41        5.77      7.80 o 
   1  11  14      724.31      731.47     16.63 o 
   2  11  14       12.92       16.02      5.10 o 
   3  11  14      682.14      687.51     16.32 o 
   4  11  14        4.58        6.48      4.95 o 
   5  11  14       93.49      101.20      7.49 o 
   6  11  14       74.17       81.98      7.90 o 
   7  11  14        0.17       14.56      6.57 o 
   8  11  14       55.35       81.39      8.59 o 
   9  11  14      967.68      919.88     22.55 o 
  10  11  14       24.38       26.38      8.61 o 
  11  11  14        2.96       -0.09      7.23 o 
  12  11  14        5.08       -6.39      6.89 o 
  13  11  14        7.08        2.45      7.02 o 
  14  11  14       23.17       27.26      7.65 o 
   0  12  14      131.93      141.31     21.36 o 
   1  12  14       73.51       79.10      7.70 o 
   2  12  14        1.80        0.27      4.95 o 
   3  12  14      239.67      237.12     10.71 o 
   4  12  14      164.70      183.14      9.63 o 
   5  12  14       11.17       11.50      5.51 o 
   6  12  14      370.30      347.89     15.75 o 
   7  12  14      635.31      659.15     20.71 o 
   8  12  14       46.66       58.47      8.04 o 
   9  12  14        3.69        1.42      6.68 o 
  10  12  14       40.90       47.04      7.84 o 
  11  12  14      137.73      127.51     10.99 o 
  12  12  14        1.82       -2.99      7.79 o 
  13  12  14       39.96       24.70      8.18 o 
   1  13  14        6.65        6.01      5.89 o 
   2  13  14      256.54      260.17     12.37 o 
   3  13  14      128.04      152.31      9.44 o 
   4  13  14       71.55       50.89      6.97 o 
   5  13  14       49.11       38.99      7.43 o 
   6  13  14      133.38      150.45     11.20 o 
   7  13  14        0.45       -6.81      6.81 o 
   8  13  14        0.01        2.02      6.45 o 
   9  13  14        5.07       12.53      7.18 o 
  10  13  14      240.54      246.28     14.74 o 
  11  13  14       40.20       38.24      8.40 o 
  12  13  14        4.84       15.91      7.74 o 
   0  14  14      257.38      297.08     19.65 o 
   1  14  14       16.41       28.72      6.72 o 
   2  14  14       43.73       56.71      8.43 o 
   3  14  14        0.02       12.26      6.58 o 
   4  14  14      323.84      362.93     14.79 o 
   5  14  14       14.90       18.04      6.83 o 
   6  14  14       97.79       82.52      9.88 o 
   7  14  14       21.61       36.95      8.40 o 
   8  14  14        1.99       20.22      9.04 o 
   9  14  14        6.14       20.23      7.34 o 
  10  14  14       71.22       63.03      9.90 o 
   1  15  14       10.40       13.46      7.21 o 
   2  15  14       33.20       47.77      8.46 o 
   3  15  14      104.01      130.22     10.05 o 
   4  15  14      336.90      324.01     17.20 o 
   5  15  14        7.27       18.96      7.76 o 
   6  15  14       11.83       40.97      8.81 o 
   7  15  14       37.64       60.49      9.51 o 
   8  15  14       84.45      103.19     10.50 o 
   9  15  14       20.81       31.43     10.56 o 
   0  16  14      183.47      169.04     16.74 o 
   1  16  14        0.03        9.24      8.62 o 
   2  16  14        7.20        5.69      7.48 o 
   3  16  14       65.08       57.05     11.00 o 
   4  16  14      166.58      174.37     14.22 o 
   5  16  14       13.06       10.30      8.29 o 
   6  16  14        1.48        8.52      8.08 o 
   1  17  14       24.16       18.97      7.45 o 
   1   1  15     1067.14     1117.89     12.92 o 
   2   1  15       58.75       60.02      3.87 o 
   3   1  15      293.73      266.18      6.67 o 
   4   1  15      281.92      294.43      7.30 o 
   5   1  15     1991.42     1957.02     18.36 o 
   6   1  15      417.00      424.63     10.14 o 
   7   1  15     3415.97     3370.73     32.61 o 
   8   1  15       16.09       19.45      4.47 o 
   9   1  15     1286.78     1224.07     22.35 o 
  10   1  15      208.76      205.35     10.55 o 
  11   1  15      459.81      519.16     15.13 o 
  12   1  15       45.26       55.54      6.58 o 
  13   1  15        0.03        5.32      5.63 o 
  14   1  15       82.09       78.32      8.07 o 
  15   1  15       49.28       35.95      7.05 o 
  16   1  15       60.73       25.20      9.10 o 
  17   1  15      206.38      220.51     14.05 o 
  18   1  15       11.46       21.80      9.45 o 
   0   2  15      227.52      227.17      8.09 o 
   1   2  15     2699.94     2536.10     23.74 o 
   2   2  15       75.32       74.02      4.35 o 
   3   2  15       22.99       20.04      2.97 o 
   4   2  15        0.68        0.42      2.82 o 
   5   2  15     2378.56     2361.72     18.55 o 
   6   2  15      257.61      251.43      9.52 o 
   7   2  15      619.28      586.45     12.68 o 
   8   2  15      408.96      419.20     11.37 o 
   9   2  15      273.70      248.17      9.03 o 
  10   2  15       11.24        8.47      4.63 o 
  11   2  15       55.14       57.53      5.88 o 
  12   2  15      180.38      165.95      9.50 o 
  13   2  15      312.31      291.63     12.02 o 
  14   2  15       47.67       60.36      6.72 o 
  15   2  15       16.23       19.97      6.71 o 
  16   2  15      551.53      556.28     20.31 o 
  17   2  15        6.54        8.96      8.25 o 
  18   2  15       32.80       31.19      9.09 o 
   1   3  15       58.76       65.50      3.48 o 
   2   3  15      127.05      117.01      4.90 o 
   3   3  15     1385.68     1295.87     14.99 o 
   4   3  15     2302.87     2234.29     19.44 o 
   5   3  15        3.55       -3.57      3.76 o 
   6   3  15       23.00       17.00      4.83 o 
   7   3  15      590.24      510.67     12.03 o 
   8   3  15     2006.96     1877.39     21.45 o 
   9   3  15      388.81      390.02     10.41 o 
  10   3  15       40.73       32.98      4.63 o 
  11   3  15      141.26      145.27      8.16 o 
  12   3  15        0.52       -4.95      4.95 o 
  13   3  15       12.12       11.12      5.10 o 
  14   3  15      415.66      438.46     15.20 o 
  15   3  15       45.41       45.84      7.65 o 
  16   3  15       53.40       43.77      7.36 o 
  17   3  15        7.37       12.60      6.82 o 
  18   3  15        9.30       36.85     11.31 o 
   0   4  15     2056.77     2126.35     22.03 o 
   1   4  15        1.33        0.37      2.42 o 
   2   4  15      617.37      652.00     10.11 o 
   3   4  15       13.17       12.75      3.05 o 
   4   4  15      294.91      278.85      8.18 o 
   5   4  15      113.99      105.43      6.66 o 
   6   4  15     1170.15     1136.76     19.28 o 
   7   4  15      326.38      292.48      8.47 o 
   8   4  15     1545.70     1502.77     18.89 o 
   9   4  15      372.72      400.92     10.35 o 
  10   4  15       36.04       28.39      4.47 o 
  11   4  15        2.56        3.28      4.57 o 
  12   4  15      331.24      320.79     12.28 o 
  13   4  15      342.55      325.29     12.59 o 
  14   4  15       79.94      105.17     10.03 o 
  15   4  15      119.74      134.10     10.56 o 
  16   4  15       18.79       14.44      6.54 o 
  17   4  15      334.74      326.40     15.22 o 
   1   5  15      734.22      771.96     10.65 o 
   2   5  15        1.13        5.87      3.15 o 
   3   5  15     2065.82     2087.34     21.20 o 
   4   5  15       35.18       26.26      4.05 o 
   5   5  15     1105.98     1139.29     16.33 o 
   6   5  15      579.17      528.40     11.99 o 
   7   5  15     1435.97     1350.57     18.51 o 
   8   5  15       80.41       69.77      5.17 o 
   9   5  15      386.06      349.98     10.93 o 
  10   5  15        3.36       -2.33      4.67 o 
  11   5  15      621.78      658.13     16.71 o 
  12   5  15       23.33       22.53      5.45 o 
  13   5  15        7.32       14.65      6.55 o 
  14   5  15      213.53      214.77     11.77 o 
  15   5  15      186.23      247.53     14.40 o 
  16   5  15        1.30        7.18      7.47 o 
  17   5  15        7.65       -4.93      7.90 o 
   0   6  15      811.42      763.66     17.48 o 
   1   6  15      320.90      301.92      7.71 o 
   2   6  15     1446.41     1387.98     17.75 o 
   3   6  15      400.94      391.64     10.89 o 
   4   6  15      690.47      624.62     12.53 o 
   5   6  15     1830.84     1728.47     20.81 o 
   6   6  15      963.57      938.52     16.90 o 
   7   6  15       42.88       46.66      5.45 o 
   8   6  15       28.90       30.45      5.16 o 
   9   6  15      437.70      408.26     11.71 o 
  10   6  15       19.82        8.46      4.50 o 
  11   6  15       34.50       39.41      5.86 o 
  12   6  15      113.18      113.26      8.34 o 
  13   6  15       15.89       20.75      7.69 o 
  14   6  15        1.64        7.98      5.97 o 
  15   6  15       16.10       36.56     12.25 o 
  16   6  15       14.39       26.61      9.69 o 
  17   6  15       36.58       31.57      9.35 o 
   1   7  15      212.86      234.94      7.68 o 
   2   7  15      303.28      276.82      9.82 o 
   3   7  15       17.75       28.73      5.05 o 
   4   7  15      122.38      130.61      7.46 o 
   5   7  15      515.73      518.07     12.01 o 
   6   7  15     2633.39     2525.48     28.01 o 
   7   7  15      298.08      326.85     10.99 o 
   8   7  15     1686.80     1567.08     23.02 o 
   9   7  15      161.16      170.79      8.55 o 
  10   7  15        0.44        3.40      4.61 o 
  11   7  15      777.68      742.08     18.25 o 
  12   7  15       30.11       26.19      5.92 o 
  13   7  15        6.36        8.39      6.28 o 
  14   7  15       93.19      124.53     10.72 o 
  15   7  15      239.60      263.00     16.79 o 
  16   7  15        0.26       13.39      9.31 o 
   0   8  15      109.32      100.61      8.35 o 
   1   8  15      187.71      194.91      8.20 o 
   2   8  15        1.30        2.61      4.41 o 
   3   8  15      109.32       78.85      8.00 o 
   4   8  15      634.36      621.79     15.08 o 
   5   8  15      539.35      543.34     13.40 o 
   6   8  15      601.61      633.43     14.45 o 
   7   8  15      107.13      130.88      8.04 o 
   8   8  15      322.19      300.53     12.59 o 
   9   8  15      520.62      477.84     14.61 o 
  10   8  15        1.91       -0.64      5.66 o 
  11   8  15        7.41       -3.79      5.95 o 
  12   8  15        4.47        2.36      6.34 o 
  13   8  15       33.89       23.95      7.25 o 
  14   8  15        2.39       -3.75      6.71 o 
  15   8  15       39.72       55.60     13.25 o 
  16   8  15      388.33      428.93     21.80 o 
   1   9  15      281.22      296.49     10.32 o 
   2   9  15      320.06      306.35     10.56 o 
   3   9  15        0.42       -4.20      5.45 o 
   4   9  15        4.81        1.97      5.23 o 
   5   9  15      203.28      208.11      9.97 o 
   6   9  15        0.01        4.34      4.71 o 
   7   9  15      262.84      241.63     11.57 o 
   8   9  15      139.23      154.06      9.99 o 
   9   9  15       12.69        9.62      5.89 o 
  10   9  15       46.74       34.94      6.82 o 
  11   9  15       17.21       28.48      7.03 o 
  12   9  15      140.29      100.26      9.78 o 
  13   9  15        0.51       -5.78      8.36 o 
  14   9  15        0.97       11.51      7.37 o 
  15   9  15        5.37       15.70      8.52 o 
   0  10  15      183.25      179.54     13.44 o 
   1  10  15      328.63      347.82     11.53 o 
   2  10  15     1462.04     1405.92     22.32 o 
   3  10  15      140.79      188.50      9.91 o 
   4  10  15       10.94        8.69      5.56 o 
   5  10  15      523.25      467.95     14.68 o 
   6  10  15       62.29       66.81      7.06 o 
   7  10  15       59.10       67.13      8.16 o 
   8  10  15      108.93      115.58     10.91 o 
   9  10  15        1.20        7.58      6.84 o 
  10  10  15      138.91      147.21     10.55 o 
  11  10  15       44.04       33.28      7.55 o 
  12  10  15      121.14      122.76     14.77 o 
  13  10  15        8.13        9.88      8.13 o 
  14  10  15       18.07       38.02      9.75 o 
   1  11  15      136.41      158.90      9.45 o 
   2  11  15      285.95      298.43     11.38 o 
   3  11  15       54.17       65.58      7.61 o 
   4  11  15       37.09       20.34      5.77 o 
   5  11  15       81.63       64.33      7.28 o 
   6  11  15      202.84      184.85     11.50 o 
   7  11  15      193.62      200.43     13.64 o 
   8  11  15      236.57      258.34     13.98 o 
   9  11  15      450.80      525.08     19.06 o 
  10  11  15        5.39       11.38      7.09 o 
  11  11  15      501.11      524.01     21.43 o 
  12  11  15      231.74      246.08     15.84 o 
  13  11  15      146.31      167.93     13.60 o 
   0  12  15      523.66      491.70     22.25 o 
   1  12  15        5.88       20.63      6.09 o 
   2  12  15       12.50       20.27      5.88 o 
   3  12  15       90.62       96.89      8.41 o 
   4  12  15      285.08      308.05     16.25 o 
   5  12  15      304.05      291.08     13.00 o 
   6  12  15      240.49      239.88     14.52 o 
   7  12  15      213.10      226.91     14.73 o 
   8  12  15       50.06       67.17      9.07 o 
   9  12  15      530.86      521.19     19.75 o 
  10  12  15      326.16      294.56     15.60 o 
  11  12  15      188.90      184.75     14.33 o 
  12  12  15       64.16       88.00     11.25 o 
   1  13  15       27.86       23.49      6.02 o 
   2  13  15      244.14      226.79     12.79 o 
   3  13  15      255.87      288.96     16.34 o 
   4  13  15       42.16       49.55      7.03 o 
   5  13  15      149.86      176.05     11.83 o 
   6  13  15        7.14        9.02      8.17 o 
   7  13  15      308.30      345.96     18.09 o 
   8  13  15        0.23        3.00      6.85 o 
   9  13  15        0.77       -7.97      8.16 o 
  10  13  15       25.19       25.11      8.26 o 
  11  13  15       27.07       49.02     10.45 o 
   0  14  15      197.42      181.14     17.67 o 
   1  14  15       11.71       20.56      6.32 o 
   2  14  15      478.85      504.75     20.35 o 
   3  14  15       67.65       61.82      8.55 o 
   4  14  15      396.78      393.19     18.67 o 
   5  14  15       78.98       79.64      9.08 o 
   6  14  15       57.91       75.48     10.50 o 
   7  14  15      114.21      155.96     13.15 o 
   8  14  15       94.78      133.11     11.72 o 
   9  14  15      165.78      170.72     13.21 o 
   1  15  15       36.95       35.80      7.39 o 
   2  15  15       99.79      115.88     10.82 o 
   3  15  15        2.81       -2.69      9.18 o 
   4  15  15       44.82       76.37     10.25 o 
   5  15  15        9.84       25.19      8.72 o 
   6  15  15       34.37       30.23      8.72 o 
   7  15  15       60.64       56.15      9.79 o 
   0  16  15      130.67      146.35     15.49 o 
   1  16  15       12.89        4.79      8.56 o 
   2  16  15        0.34        5.84      7.96 o 
   3  16  15      163.94      174.65     13.94 o 
   4  16  15       47.53       40.38      9.23 o 
   5  16  15       28.81       63.90     11.04 o 
   0   0  16     1655.28     1653.19     37.13 o 
   1   0  16      683.17      654.62     14.80 o 
   2   0  16      835.49      935.34     19.65 o 
   3   0  16       98.60      140.30      8.01 o 
   4   0  16        6.59       20.56      4.53 o 
   5   0  16      113.25      101.97      5.91 o 
   6   0  16        6.31       -5.07      5.37 o 
   7   0  16     1863.77     1790.59     29.02 o 
   8   0  16      401.78      425.48     20.55 o 
   9   0  16     3923.61     3690.21     58.44 o 
  10   0  16      387.01      429.53     26.39 o 
  11   0  16     2788.11     2615.16     59.33 o 
  12   0  16       59.67       86.80     14.44 o 
  13   0  16      497.71      507.13     27.95 o 
  14   0  16      153.21      166.40     17.52 o 
  15   0  16      355.13      482.87     34.59 o 
  16   0  16       35.81       37.33     11.45 o 
  17   0  16        2.34       17.86     17.09 o 
   1   1  16      694.38      725.64     10.55 o 
   2   1  16     1443.65     1362.55     15.00 o 
   3   1  16       89.58       93.39      4.39 o 
   4   1  16      268.73      273.79      7.12 o 
   5   1  16     1950.35     1976.72     18.14 o 
   6   1  16     2168.00     1989.97     21.38 o 
   7   1  16       50.98       39.89      5.32 o 
   8   1  16       49.44       60.32      6.28 o 
   9   1  16     2737.13     2702.80     37.93 o 
  10   1  16      288.22      325.21     14.82 o 
  11   1  16      575.76      602.18     19.23 o 
  12   1  16        8.30       14.18      7.31 o 
  13   1  16      178.30      158.46     12.27 o 
  14   1  16      226.71      206.25     13.55 o 
  15   1  16      122.08      106.21     14.03 o 
  16   1  16        3.89        1.38      8.16 o 
  17   1  16      178.72      197.09     16.67 o 
   0   2  16     1275.56     1290.24     23.24 o 
   1   2  16     1406.72     1394.18     15.00 o 
   2   2  16      630.43      566.42     10.61 o 
   3   2  16       16.35       21.29      3.16 o 
   4   2  16        0.00       -0.30      3.02 o 
   5   2  16       98.63       91.19      4.76 o 
   6   2  16      522.14      507.57     12.60 o 
   7   2  16        0.35       10.83      4.80 o 
   8   2  16     2023.20     1969.22     29.01 o 
   9   2  16      812.17      776.86     16.99 o 
  10   2  16      124.27      123.33      8.91 o 
  11   2  16      305.93      310.62     13.40 o 
  12   2  16       46.27       55.29      7.26 o 
  13   2  16      754.28      724.10     20.25 o 
  14   2  16        0.44       17.57      7.17 o 
  15   2  16      132.07      128.76      9.77 o 
  16   2  16       11.16        4.53     11.04 o 
  17   2  16      109.23      101.10     11.30 o 
   1   3  16        1.47        2.18      2.78 o 
   2   3  16       40.65       35.01      3.38 o 
   3   3  16      718.85      707.92     11.63 o 
   4   3  16      537.43      542.50     10.19 o 
   5   3  16     1380.16     1383.90     19.31 o 
   6   3  16      717.46      682.97     15.35 o 
   7   3  16      830.01      813.42     17.04 o 
   8   3  16       41.45       38.25      5.53 o 
   9   3  16     1245.06     1190.67     21.02 o 
  10   3  16       76.96       59.94      6.43 o 
  11   3  16      303.94      324.73     14.65 o 
  12   3  16       41.59       42.24      7.32 o 
  13   3  16       15.57       18.60      6.75 o 
  14   3  16      372.59      372.73     15.60 o 
  15   3  16       52.31       49.71      8.87 o 
  16   3  16       31.04       29.35      8.25 o 
  17   3  16      311.39      332.10     17.32 o 
   0   4  16      636.15      574.41     16.36 o 
   1   4  16      307.17      380.22      8.31 o 
   2   4  16      150.21      144.72      5.74 o 
   3   4  16      120.54       85.63      4.68 o 
   4   4  16        2.05        1.28      3.67 o 
   5   4  16     2401.28     2382.05     25.52 o 
   6   4  16      732.37      661.96     15.28 o 
   7   4  16      288.25      274.66     10.32 o 
   8   4  16      163.47      150.85      7.89 o 
   9   4  16     1140.41     1143.31     19.98 o 
  10   4  16        8.90       12.95      5.62 o 
  11   4  16       22.22       27.85      7.13 o 
  12   4  16        0.17        1.77      6.40 o 
  13   4  16       15.16       25.67      6.56 o 
  14   4  16        6.59       22.03      8.28 o 
  15   4  16       27.00       21.01      7.48 o 
  16   4  16       48.43       43.42      9.09 o 
  17   4  16        8.89        0.94      7.68 o 
   1   5  16      394.09      375.43     10.78 o 
   2   5  16      819.33      810.84     13.13 o 
   3   5  16     3338.18     3331.31     28.86 o 
   4   5  16      331.65      374.43      9.73 o 
   5   5  16      875.21      909.89     14.75 o 
   6   5  16      373.62      344.21     11.67 o 
   7   5  16      413.28      377.66     12.85 o 
   8   5  16       59.31       32.25      5.41 o 
   9   5  16      674.59      600.85     17.15 o 
  10   5  16      103.36       94.94      8.34 o 
  11   5  16      346.55      352.57     15.29 o 
  12   5  16      108.37      117.97      9.91 o 
  13   5  16        6.81       15.04      6.80 o 
  14   5  16       30.66       31.84      9.38 o 
  15   5  16       25.74       37.65      9.15 o 
  16   5  16        3.82       10.63     11.09 o 
   0   6  16      944.68      982.40     19.84 o 
   1   6  16      279.71      271.82      7.72 o 
   2   6  16      128.70      127.79      7.70 o 
   3   6  16       30.69       38.23      4.73 o 
   4   6  16       73.00       59.53      5.53 o 
   5   6  16      721.77      698.25     14.79 o 
   6   6  16      668.82      689.12     16.31 o 
   7   6  16       82.22       69.06      6.23 o 
   8   6  16       65.00       66.16      6.30 o 
   9   6  16       35.83       38.73      7.44 o 
  10   6  16      113.31      116.42      8.78 o 
  11   6  16       12.83       10.73      6.38 o 
  12   6  16        8.91       13.74      6.85 o 
  13   6  16       75.54       78.72     10.21 o 
  14   6  16       31.21       66.52     11.30 o 
  15   6  16        0.49       14.83     11.44 o 
  16   6  16       10.97        0.34      7.68 o 
   1   7  16       87.30       93.64      6.46 o 
   2   7  16       14.93       11.10      4.40 o 
   3   7  16      267.64      281.45     10.13 o 
   4   7  16      386.90      392.36     11.63 o 
   5   7  16      180.67      176.83      8.53 o 
   6   7  16      161.43      172.65     10.40 o 
   7   7  16      753.60      675.73     16.72 o 
   8   7  16        3.32       -0.76      5.75 o 
   9   7  16        0.31       -5.69      5.69 o 
  10   7  16        0.08        7.94      6.39 o 
  11   7  16        0.89       -3.56      5.79 o 
  12   7  16      173.86      212.74     12.93 o 
  13   7  16      242.60      251.73     15.62 o 
  14   7  16       15.46       15.14      8.06 o 
  15   7  16       70.87       84.55     10.90 o 
  16   7  16      161.68      195.42     15.31 o 
   0   8  16       32.04       37.59      8.17 o 
   1   8  16       65.47       73.56      7.61 o 
   2   8  16      153.26      142.06      8.16 o 
   3   8  16      244.98      246.14     10.05 o 
   4   8  16        3.97        6.79      4.74 o 
   5   8  16     1962.53     1992.75     27.03 o 
   6   8  16        0.03        0.20      5.61 o 
   7   8  16      368.21      337.70     13.33 o 
   8   8  16     1184.36     1169.08     26.16 o 
   9   8  16       75.08       63.14      8.46 o 
  10   8  16      105.32       80.38      8.42 o 
  11   8  16        0.09       -3.67      5.59 o 
  12   8  16       10.57       18.45      7.81 o 
  13   8  16        9.16       -0.99      9.03 o 
  14   8  16      140.90      139.30     13.33 o 
  15   8  16        0.31       11.86      8.75 o 
   1   9  16       81.32       73.12      6.78 o 
   2   9  16      570.24      515.20     14.83 o 
   3   9  16      230.84      231.46     10.68 o 
   4   9  16      180.90      166.32      9.62 o 
   5   9  16       15.62       22.18      5.59 o 
   6   9  16     1364.19     1322.39     26.57 o 
   7   9  16      238.59      251.74     13.28 o 
   8   9  16      394.84      434.13     17.13 o 
   9   9  16       67.90       78.82      9.74 o 
  10   9  16       81.65       83.36      9.73 o 
  11   9  16      234.32      237.37     13.77 o 
  12   9  16       19.72       23.55      7.67 o 
  13   9  16      114.17      121.56     12.91 o 
  14   9  16        0.22       -8.12      8.12 o 
   0  10  16       84.99       82.29     10.03 o 
   1  10  16      454.77      443.00     15.84 o 
   2  10  16      133.41      126.82      8.75 o 
   3  10  16        2.98        5.31      5.12 o 
   4  10  16       13.99       18.21      6.08 o 
   5  10  16       64.71       65.99      7.03 o 
   6  10  16       79.28      107.62      9.43 o 
   7  10  16        0.02        5.46      7.46 o 
   8  10  16       31.49       18.21      7.42 o 
   9  10  16      313.34      292.75     14.79 o 
  10  10  16       23.02       43.70      8.96 o 
  11  10  16        0.04       10.26     13.69 o 
  12  10  16       96.02      107.71     11.80 o 
  13  10  16        0.46        8.44      9.80 o 
  14  10  16        0.16       10.91      8.36 o 
   1  11  16        0.01       10.92      6.12 o 
   2  11  16      250.28      215.53     11.97 o 
   3  11  16      265.86      268.47     11.86 o 
   4  11  16       50.31       60.43      7.36 o 
   5  11  16        1.29        1.42      5.47 o 
   6  11  16       65.70       70.23      9.91 o 
   7  11  16      405.00      411.58     18.26 o 
   8  11  16        0.22       15.60      8.38 o 
   9  11  16       91.60      124.54     12.28 o 
  10  11  16        1.28        8.65      7.96 o 
  11  11  16       18.25       14.02     12.45 o 
  12  11  16       14.39       41.03     12.33 o 
  13  11  16        0.00        0.36     10.16 o 
   0  12  16      429.98      394.67     24.74 o 
   1  12  16       34.06       34.79      7.03 o 
   2  12  16      178.88      194.85     11.80 o 
   3  12  16      161.07      155.18     10.74 o 
   4  12  16        0.67        7.00      5.47 o 
   5  12  16       22.68       30.28      7.52 o 
   6  12  16      196.88      171.34     12.65 o 
   7  12  16      291.74      316.19     17.42 o 
   8  12  16       18.60       19.97      8.70 o 
   9  12  16       89.66       69.63      9.91 o 
  10  12  16       49.46       63.19      9.72 o 
  11  12  16        3.78        2.14     10.13 o 
   1  13  16        0.22       14.16      6.89 o 
   2  13  16       74.22       70.91      8.43 o 
   3  13  16       80.38       80.43      9.83 o 
   4  13  16       36.07       27.47      7.16 o 
   5  13  16        6.19       19.61      7.63 o 
   6  13  16       73.49      104.92     11.93 o 
   7  13  16       77.14       55.75      9.69 o 
   8  13  16       10.01        7.22      9.10 o 
   9  13  16      303.78      297.99     17.41 o 
  10  13  16        3.14       -5.78      8.75 o 
   0  14  16      130.52      117.94     21.37 o 
   1  14  16      193.78      208.82     13.00 o 
   2  14  16       31.15       30.37      7.72 o 
   3  14  16       90.57       91.26      9.44 o 
   4  14  16       60.28       66.49      9.93 o 
   5  14  16       41.79       55.98     11.83 o 
   6  14  16       26.01       35.89     11.00 o 
   7  14  16      620.94      697.14     25.34 o 
   8  14  16       71.04      107.64     12.53 o 
   1  15  16       31.14       32.99      8.55 o 
   2  15  16       63.63       79.22      9.75 o 
   3  15  16       39.20       54.77     10.27 o 
   4  15  16        0.88        9.24      8.77 o 
   5  15  16       16.61       11.95      9.63 o 
   6  15  16       12.83       19.01      9.93 o 
   0  16  16      351.95      355.30     27.55 o 
   1  16  16       54.27      105.06     12.21 o 
   2  16  16       19.36       34.14      9.47 o 
   1   1  17      633.82      663.44     11.81 o 
   2   1  17      595.00      584.66     10.36 o 
   3   1  17      671.02      680.73     10.67 o 
   4   1  17       47.63       57.16      4.04 o 
   5   1  17      146.46      141.79      6.51 o 
   6   1  17      255.69      244.83      8.86 o 
   7   1  17      198.05      198.50      8.54 o 
   8   1  17      441.45      399.54     13.55 o 
   9   1  17     2225.62     2221.61     35.42 o 
  10   1  17      319.23      346.83     20.01 o 
  11   1  17      174.26      202.79     12.61 o 
  12   1  17      222.36      237.12     15.29 o 
  13   1  17        0.36       -5.82      7.06 o 
  14   1  17      251.14      246.74     14.99 o 
  15   1  17      128.68      102.43     10.11 o 
  16   1  17       37.77       37.25      8.68 o 
  17   1  17        0.10        5.96      9.45 o 
   0   2  17       78.28       60.68      6.53 o 
   1   2  17       94.15      105.49      5.46 o 
   2   2  17       18.99       14.06      3.19 o 
   3   2  17      802.21      739.68     11.60 o 
   4   2  17       26.54       29.85      4.61 o 
   5   2  17      285.44      275.08      9.15 o 
   6   2  17      656.65      672.01     14.79 o 
   7   2  17        1.17        2.54      5.00 o 
   8   2  17      114.07      111.60      7.31 o 
   9   2  17      379.30      376.26     17.24 o 
  10   2  17      192.64      176.92     10.89 o 
  11   2  17        0.75        4.85      6.21 o 
  12   2  17      179.48      152.73     10.49 o 
  13   2  17      569.01      560.69     18.56 o 
  14   2  17       23.65       21.60      7.27 o 
  15   2  17      173.75      186.81     12.90 o 
  16   2  17        8.45       17.49      9.31 o 
  17   2  17       26.28       49.64     10.69 o 
   1   3  17        5.82        2.70      3.51 o 
   2   3  17      398.20      362.16      8.40 o 
   3   3  17      206.82      186.91      6.40 o 
   4   3  17      293.99      276.96      8.40 o 
   5   3  17     1278.31     1323.13     19.51 o 
   6   3  17     1492.38     1453.64     22.55 o 
   7   3  17      612.08      575.52     14.78 o 
   8   3  17        2.56        1.92      4.99 o 
   9   3  17      989.18      946.11     19.38 o 
  10   3  17      174.02      161.65     12.05 o 
  11   3  17       64.06       65.48      8.56 o 
  12   3  17      317.45      309.01     14.00 o 
  13   3  17       99.60      107.78     10.31 o 
  14   3  17      136.23      146.39     11.14 o 
  15   3  17       65.80       55.02      8.66 o 
  16   3  17       12.80        6.71      7.93 o 
   0   4  17      647.36      544.46     16.38 o 
   1   4  17      236.53      265.29      8.26 o 
   2   4  17      156.64      156.13      6.58 o 
   3   4  17      938.82      949.29     14.96 o 
   4   4  17     1702.96     1696.16     20.74 o 
   5   4  17      964.67      908.36     18.01 o 
   6   4  17        6.54       -5.14      5.92 o 
   7   4  17       15.49        3.08      4.74 o 
   8   4  17      447.76      406.89     13.12 o 
   9   4  17      320.16      321.59     11.84 o 
  10   4  17       47.12       67.89      7.69 o 
  11   4  17      123.16      133.21     10.65 o 
  12   4  17      173.58      170.98     11.61 o 
  13   4  17      560.74      614.74     20.79 o 
  14   4  17       95.18      131.15     10.59 o 
  15   4  17       80.56       93.16     10.69 o 
  16   4  17        0.74        2.30      7.84 o 
   1   5  17      664.21      653.55     11.23 o 
   2   5  17      115.89      118.03      5.78 o 
   3   5  17      104.48       92.77      5.48 o 
   4   5  17     4223.89     4137.51     32.72 o 
   5   5  17       14.88       22.03      5.36 o 
   6   5  17       10.80        3.64      4.94 o 
   7   5  17      182.80      165.78      8.85 o 
   8   5  17       71.69       63.90      6.81 o 
   9   5  17       61.55       55.99      7.43 o 
  10   5  17       70.02       46.42      6.96 o 
  11   5  17      232.98      220.72     11.65 o 
  12   5  17       60.73       59.12      7.99 o 
  13   5  17       55.26       83.66      9.79 o 
  14   5  17       75.90       91.16     11.69 o 
  15   5  17        0.03        8.36      8.65 o 
  16   5  17       52.00       46.03      9.52 o 
   0   6  17      139.68      125.27      8.55 o 
   1   6  17       18.95       15.84      5.31 o 
   2   6  17      867.57      891.90     16.41 o 
   3   6  17       50.56       43.03      5.11 o 
   4   6  17        5.49        8.55      4.61 o 
   5   6  17      149.58      155.89      8.39 o 
   6   6  17      540.62      522.93     14.01 o 
   7   6  17      751.45      665.44     16.73 o 
   8   6  17       62.25       48.67      6.29 o 
   9   6  17       96.59       81.03      7.96 o 
  10   6  17        0.07       -2.24      6.19 o 
  11   6  17       16.54       20.92      9.04 o 
  12   6  17      156.89      155.09     11.47 o 
  13   6  17        0.69        5.74      8.28 o 
  14   6  17       22.54       28.12      8.98 o 
  15   6  17       13.18       10.50      8.02 o 
   1   7  17     2079.35     2044.75     28.50 o 
   2   7  17       70.91       93.21      6.81 o 
   3   7  17       33.76       36.01      5.17 o 
   4   7  17       74.72       68.00      5.99 o 
   5   7  17       13.06       25.44      5.75 o 
   6   7  17        8.29       16.94      5.38 o 
   7   7  17        1.05        3.49      5.19 o 
   8   7  17       19.11       23.07      5.95 o 
   9   7  17       12.44       13.43      6.20 o 
  10   7  17       99.48      110.21      9.10 o 
  11   7  17      414.34      391.42     15.41 o 
  12   7  17        0.02        7.12      8.40 o 
  13   7  17       55.16       69.69     10.43 o 
  14   7  17       60.34       76.62     10.48 o 
  15   7  17       59.74       50.23     10.70 o 
   0   8  17      113.31      137.34     14.63 o 
   1   8  17     1473.11     1488.17     29.78 o 
   2   8  17       63.47       63.62      6.12 o 
   3   8  17       44.20       42.83      5.54 o 
   4   8  17       92.00       80.11      6.83 o 
   5   8  17      145.92      138.83      9.36 o 
   6   8  17      136.59      135.46      9.27 o 
   7   8  17       13.26       25.48      5.90 o 
   8   8  17       17.57       29.64      7.67 o 
   9   8  17      255.38      238.51     11.68 o 
  10   8  17      147.03      161.66     10.37 o 
  11   8  17      167.63      160.74     11.11 o 
  12   8  17        2.13        0.68      8.43 o 
  13   8  17      346.88      402.57     19.66 o 
  14   8  17       33.87       65.90     11.06 o 
   1   9  17      264.56      239.84     13.68 o 
   2   9  17      114.76      118.21      8.25 o 
   3   9  17      439.94      418.87     13.98 o 
   4   9  17      699.08      710.18     17.09 o 
   5   9  17      461.00      421.08     14.69 o 
   6   9  17       85.38       89.45      8.32 o 
   7   9  17      380.64      352.05     15.59 o 
   8   9  17        8.49        8.68      6.95 o 
   9   9  17      285.22      275.13     14.37 o 
  10   9  17      173.58      157.67     11.59 o 
  11   9  17      621.72      600.56     19.84 o 
  12   9  17      339.70      325.03     17.99 o 
  13   9  17        2.01       -5.03      8.09 o 
  14   9  17        2.62        6.40      9.30 o 
   0  10  17        0.55        1.07      9.16 o 
   1  10  17       74.43       74.79      9.05 o 
   2  10  17       33.33       36.73      6.93 o 
   3  10  17      100.09      128.09      9.96 o 
   4  10  17       11.43       20.29      5.82 o 
   5  10  17      141.16      145.05     10.17 o 
   6  10  17      185.97      211.18     13.62 o 
   7  10  17       50.14       44.96      8.42 o 
   8  10  17      210.07      218.20     13.01 o 
   9  10  17      139.53      128.17     11.11 o 
  10  10  17       17.13       41.02      8.79 o 
  11  10  17      238.19      211.09     13.72 o 
  12  10  17      134.75      169.55     13.27 o 
  13  10  17       36.99       36.29      9.33 o 
   1  11  17        0.97        5.06      6.93 o 
   2  11  17      138.33      163.74     11.19 o 
   3  11  17      321.57      320.30     14.11 o 
   4  11  17      133.16      145.32      9.94 o 
   5  11  17       26.36       29.12      6.66 o 
   6  11  17       33.85       31.44     10.26 o 
   7  11  17       14.17       13.15      7.85 o 
   8  11  17        6.49        0.26      7.76 o 
   9  11  17       53.74       69.91     12.16 o 
  10  11  17       56.97       77.54     12.06 o 
  11  11  17       33.94       44.02     10.85 o 
  12  11  17       51.99       55.21     11.05 o 
   0  12  17       19.85       21.67     17.77 o 
   1  12  17        1.02        2.96     10.73 o 
   2  12  17       89.01      103.89     10.26 o 
   3  12  17       59.88       46.14      7.28 o 
   4  12  17       19.80       16.84      6.96 o 
   5  12  17      315.63      306.46     15.88 o 
   6  12  17      118.39      154.08     12.85 o 
   7  12  17        0.01        8.97      8.31 o 
   8  12  17      345.65      361.28     23.64 o 
   9  12  17        7.50       17.96      8.88 o 
  10  12  17        0.51       14.37      8.71 o 
   1  13  17      184.57      139.13     11.82 o 
   2  13  17       11.23       14.08      7.36 o 
   3  13  17        1.90        5.08      6.58 o 
   4  13  17      192.02      197.77     12.40 o 
   5  13  17       12.19       29.85      9.21 o 
   6  13  17      204.00      235.32     20.44 o 
   7  13  17       45.08       68.25     10.74 o 
   8  13  17       15.25       22.46      8.09 o 
   9  13  17        1.75       16.07      8.94 o 
   0  14  17        1.07       -0.91     14.07 o 
   1  14  17        8.87       10.85      9.79 o 
   2  14  17       41.13       48.00      9.55 o 
   3  14  17       47.08       44.22      8.40 o 
   4  14  17      215.23      263.49     16.06 o 
   5  14  17        0.32        0.27     11.49 o 
   6  14  17       99.00       97.85     12.65 o 
   7  14  17       46.04       33.57     11.37 o 
   1  15  17      119.42      146.14     13.45 o 
   2  15  17      139.81      164.67     16.03 o 
   3  15  17        0.23       -2.41      8.63 o 
   4  15  17        5.70       17.88      8.84 o 
   0   0  18      216.96      209.06     15.09 o 
   1   0  18      541.85      547.88     16.37 o 
   2   0  18        0.39       -4.95      4.95 o 
   3   0  18      497.76      472.48     15.18 o 
   4   0  18      810.59      740.67     21.48 o 
   5   0  18      210.86      217.80     14.42 o 
   6   0  18        1.00        4.42      7.60 o 
   7   0  18     3456.92     3309.22     54.64 o 
   8   0  18      188.04      129.99     13.76 o 
   9   0  18      734.51      829.59     40.56 o 
  10   0  18      254.63      274.09     23.72 o 
  11   0  18       25.25       21.70     15.27 o 
  12   0  18      147.71      141.32     17.09 o 
  13   0  18      199.95      200.85     26.73 o 
  14   0  18       98.15      110.81     17.51 o 
  15   0  18      374.95      448.29     29.39 o 
  16   0  18      108.77      117.06     16.97 o 
   1   1  18      112.04      110.86      5.75 o 
   2   1  18      548.31      483.62     10.55 o 
   3   1  18       31.94       39.30      4.45 o 
   4   1  18      889.58      834.00     13.52 o 
   5   1  18       89.84       76.05      5.70 o 
   6   1  18      509.28      510.42     12.69 o 
   7   1  18     1302.02     1291.07     21.60 o 
   8   1  18      121.24      120.78      8.39 o 
   9   1  18        0.25        2.12      4.96 o 
  10   1  18      647.35      656.59     17.96 o 
  11   1  18       36.75       45.48      7.98 o 
  12   1  18      324.45      314.35     15.41 o 
  13   1  18       33.80       27.61      7.89 o 
  14   1  18       25.56       22.48      7.50 o 
  15   1  18       53.95       27.03      7.50 o 
  16   1  18       28.46       31.34     13.57 o 
   0   2  18      883.04      819.45     18.44 o 
   1   2  18      178.95      143.45      6.34 o 
   2   2  18      120.18      109.07      5.59 o 
   3   2  18       26.74       21.95      3.69 o 
   4   2  18      976.37      939.51     15.97 o 
   5   2  18     2792.62     2739.19     29.32 o 
   6   2  18       34.61       42.04      5.37 o 
   7   2  18     1411.84     1379.79     20.82 o 
   8   2  18       70.13       65.10      6.67 o 
   9   2  18      154.69      153.77      9.16 o 
  10   2  18      353.41      394.69     15.02 o 
  11   2  18        0.46        1.10      6.79 o 
  12   2  18        3.11        7.38      6.59 o 
  13   2  18      259.78      238.85     13.28 o 
  14   2  18       55.70       46.06      8.20 o 
  15   2  18        3.37        3.14      7.56 o 
  16   2  18       37.92       34.23      9.55 o 
   1   3  18      136.28      103.09      6.28 o 
   2   3  18      352.34      339.54      9.50 o 
   3   3  18       62.60       51.65      5.07 o 
   4   3  18      214.33      206.05      7.70 o 
   5   3  18      139.28      118.03      8.22 o 
   6   3  18        4.73        4.38      5.15 o 
   7   3  18       92.94       98.32      7.42 o 
   8   3  18      455.05      448.31     13.82 o 
   9   3  18       22.19       19.54      7.38 o 
  10   3  18       49.39       73.35      8.81 o 
  11   3  18       60.60       67.61      8.39 o 
  12   3  18        2.15        2.75      6.46 o 
  13   3  18      159.77      199.98     12.57 o 
  14   3  18        9.08       18.03      7.09 o 
  15   3  18        0.72        6.89      7.51 o 
  16   3  18       83.34       95.18     11.51 o 
   0   4  18     1413.74     1341.94     25.81 o 
   1   4  18      798.82      771.18     13.97 o 
   2   4  18       12.38       20.43      4.57 o 
   3   4  18     1579.90     1577.93     20.17 o 
   4   4  18       23.84       30.03      4.77 o 
   5   4  18       85.12       85.38      6.84 o 
   6   4  18        0.34        2.90      6.29 o 
   7   4  18       22.87       13.90      4.93 o 
   8   4  18      426.35      408.09     13.33 o 
   9   4  18       10.30        1.93      5.50 o 
  10   4  18       27.04       42.22      8.11 o 
  11   4  18       60.84       51.49      8.30 o 
  12   4  18       10.13       16.23      6.88 o 
  13   4  18      448.65      498.29     18.17 o 
  14   4  18      372.72      450.60     17.76 o 
  15   4  18        6.14        9.83      7.90 o 
   1   5  18      713.71      684.25     12.77 o 
   2   5  18      535.93      494.94     12.11 o 
   3   5  18      668.46      650.46     14.57 o 
   4   5  18       11.76       16.91      4.61 o 
   5   5  18      187.11      192.01      9.39 o 
   6   5  18        0.26       -4.88      4.88 o 
   7   5  18      105.48      106.94      7.72 o 
   8   5  18       53.54       54.29      6.49 o 
   9   5  18      437.21      370.85     14.43 o 
  10   5  18       60.28       62.46      7.87 o 
  11   5  18        0.73       14.53      7.21 o 
  12   5  18       30.34       16.61      6.54 o 
  13   5  18      217.01      260.18     15.09 o 
  14   5  18       22.59       52.51     10.44 o 
  15   5  18        7.54       14.29      8.92 o 
   0   6  18        1.00        4.19      5.57 o 
   1   6  18       30.99       37.11      4.48 o 
   2   6  18      895.99      846.23     16.15 o 
   3   6  18      264.01      240.32      9.11 o 
   4   6  18       71.54       76.19      5.75 o 
   5   6  18       81.73       96.76      7.22 o 
   6   6  18       50.22       62.90      6.93 o 
   7   6  18      118.49      126.41      8.34 o 
   8   6  18      800.15      796.47     18.69 o 
   9   6  18      173.98      202.80     11.37 o 
  10   6  18       54.48       66.36      8.00 o 
  11   6  18      296.51      295.98     13.92 o 
  12   6  18       26.47       24.02      7.41 o 
  13   6  18      809.65      868.71     25.44 o 
  14   6  18      308.33      346.27     18.72 o 
  15   6  18        0.20        2.69      8.98 o 
   1   7  18      551.46      572.13     17.47 o 
   2   7  18       58.50       78.42      7.41 o 
   3   7  18        0.56        2.77      4.94 o 
   4   7  18      154.68      160.76     10.31 o 
   5   7  18       58.70       76.02      7.16 o 
   6   7  18      384.17      363.56     12.35 o 
   7   7  18      168.15      198.02      9.72 o 
   8   7  18       60.13       73.73      7.97 o 
   9   7  18       63.50       63.50      7.92 o 
  10   7  18      122.85      111.32      9.47 o 
  11   7  18      127.06      148.73     10.81 o 
  12   7  18        8.39       14.60      7.58 o 
  13   7  18       86.20       84.93     11.24 o 
  14   7  18       57.13       76.07     10.50 o 
   0   8  18      248.29      247.26     18.49 o 
   1   8  18      238.08      237.44     12.98 o 
   2   8  18       71.15       50.05      6.67 o 
   3   8  18       96.40       95.54      8.01 o 
   4   8  18      169.65      183.86      9.71 o 
   5   8  18       59.22       58.36      7.20 o 
   6   8  18      251.43      265.00     12.12 o 
   7   8  18       56.65       24.19      7.46 o 
   8   8  18        4.30        7.04      5.77 o 
   9   8  18        3.79       11.74      6.40 o 
  10   8  18       49.84       54.02      8.55 o 
  11   8  18      390.18      381.11     16.17 o 
  12   8  18      129.56      115.01     12.95 o 
  13   8  18       11.50       35.09      9.32 o 
   1   9  18       65.49       79.23      9.77 o 
   2   9  18      227.97      195.77     12.58 o 
   3   9  18      155.11      165.29     10.63 o 
   4   9  18      198.92      207.15     10.13 o 
   5   9  18      229.81      261.24     12.22 o 
   6   9  18       56.03       51.47      7.42 o 
   7   9  18      114.94      111.08      9.99 o 
   8   9  18       84.25       79.68      8.92 o 
   9   9  18        5.72       13.81      6.95 o 
  10   9  18       17.35       34.94      7.98 o 
  11   9  18       11.66       16.73      8.19 o 
  12   9  18      262.79      294.22     20.01 o 
  13   9  18        0.35       -5.87      8.53 o 
   0  10  18       31.13       54.07     12.52 o 
   1  10  18      136.31      114.84     10.36 o 
   2  10  18       75.16       83.57     10.01 o 
   3  10  18      385.92      391.01     17.13 o 
   4  10  18       26.15       24.40      6.09 o 
   5  10  18       19.43       12.99      6.53 o 
   6  10  18       70.90       69.13     11.49 o 
   7  10  18      115.86      127.65     10.92 o 
   8  10  18      129.46      152.40     13.75 o 
   9  10  18       41.83       53.12      8.38 o 
  10  10  18      277.92      258.73     15.14 o 
  11  10  18        7.42       27.84      7.86 o 
  12  10  18        0.25       -1.65      8.51 o 
   1  11  18        1.30       -4.76      7.08 o 
   2  11  18        0.88       -1.18      8.01 o 
   3  11  18       83.34       80.56     13.54 o 
   4  11  18      298.23      325.57     18.57 o 
   5  11  18       68.55       74.51      8.99 o 
   6  11  18       56.53       39.87      8.64 o 
   7  11  18       93.54       68.76      9.70 o 
   8  11  18        0.26        3.16      7.83 o 
   9  11  18      135.47      158.69     13.29 o 
  10  11  18      291.74      288.67     17.44 o 
  11  11  18      276.54      309.79     18.31 o 
   0  12  18      115.94      113.54     15.38 o 
   1  12  18      196.60      230.46     14.23 o 
   2  12  18      132.33      128.05     11.76 o 
   3  12  18      106.12      127.67     11.55 o 
   4  12  18      244.25      268.36     17.14 o 
   5  12  18       11.04        2.42      8.92 o 
   6  12  18      146.69      156.44     15.92 o 
   7  12  18       11.74       25.65      8.58 o 
   8  12  18      208.22      194.65     14.44 o 
   9  12  18       78.03       73.58     10.80 o 
   1  13  18       24.46       31.01      9.21 o 
   2  13  18       55.64       74.75      9.96 o 
   3  13  18       21.14       38.32      9.67 o 
   4  13  18      514.61      575.13     28.18 o 
   5  13  18      156.18      138.49     14.15 o 
   6  13  18       37.85       41.00      9.98 o 
   7  13  18       38.22       34.45      8.97 o 
   8  13  18       49.39       60.71     11.20 o 
   0  14  18        0.32       -5.04     10.12 o 
   1  14  18        1.63       -6.15      8.01 o 
   2  14  18       92.20      103.88     10.86 o 
   3  14  18       74.67       75.30     10.14 o 
   4  14  18       78.61       83.56     13.48 o 
   5  14  18       77.76      119.93     16.99 o 
   1   1  19       37.75       25.21      4.19 o 
   2   1  19      377.85      356.13      9.26 o 
   3   1  19      185.60      166.43      6.76 o 
   4   1  19       43.28       47.26      5.46 o 
   5   1  19       14.59       11.74      4.62 o 
   6   1  19      425.54      420.79     12.91 o 
   7   1  19       18.40       29.68      5.98 o 
   8   1  19       74.75       58.90      6.72 o 
   9   1  19        0.06       -0.37      5.87 o 
  10   1  19       79.13       78.33      9.22 o 
  11   1  19      244.87      249.15     12.99 o 
  12   1  19       82.54       77.76      8.64 o 
  13   1  19        9.83       31.94      7.50 o 
  14   1  19      466.87      471.85     18.29 o 
  15   1  19       18.39       22.68      8.31 o 
   0   2  19     7824.21     7473.36     52.31 o 
   1   2  19       93.83      114.85      5.97 o 
   2   2  19       70.36       66.88      4.64 o 
   3   2  19       47.40       51.28      4.94 o 
   4   2  19      111.63      100.93      6.79 o 
   5   2  19      133.62      140.60      8.80 o 
   6   2  19      246.69      262.24      9.93 o 
   7   2  19      598.15      592.16     15.29 o 
   8   2  19       38.16       30.55      5.27 o 
   9   2  19      234.46      245.85     10.95 o 
  10   2  19       21.22       22.02      7.62 o 
  11   2  19      358.35      330.13     14.66 o 
  12   2  19       58.45       62.00      8.00 o 
  13   2  19      230.28      250.96     14.70 o 
  14   2  19      239.61      255.44     14.97 o 
  15   2  19       48.13       45.83      8.44 o 
   1   3  19        5.17       15.69      4.30 o 
   2   3  19     1732.47     1670.71     20.72 o 
   3   3  19      275.41      317.22      9.77 o 
   4   3  19      393.56      407.16     12.46 o 
   5   3  19      147.96      164.58      8.62 o 
   6   3  19      397.47      410.19     12.51 o 
   7   3  19      121.38      150.96      9.01 o 
   8   3  19       98.68       84.10      8.12 o 
   9   3  19      151.47      137.86      9.71 o 
  10   3  19       25.44       36.81      7.01 o 
  11   3  19       17.38        8.30      6.27 o 
  12   3  19      200.53      216.61     12.84 o 
  13   3  19       11.83       18.44      7.07 o 
  14   3  19        1.74       -7.37      7.37 o 
  15   3  19        7.59       18.28      9.20 o 
   0   4  19       55.30       52.10      7.07 o 
   1   4  19     1324.65     1264.05     18.31 o 
   2   4  19       77.21       78.60      5.92 o 
   3   4  19      217.08      226.92      8.96 o 
   4   4  19       24.31       20.08      4.89 o 
   5   4  19      111.71      118.01      8.55 o 
   6   4  19      243.83      237.19     10.48 o 
   7   4  19      555.29      569.68     15.82 o 
   8   4  19       56.60       72.68      7.14 o 
   9   4  19      762.35      680.07     20.81 o 
  10   4  19      320.50      373.11     16.18 o 
  11   4  19      103.40      101.06      9.82 o 
  12   4  19       92.02       74.50      9.15 o 
  13   4  19      256.57      294.00     15.15 o 
  14   4  19      346.54      316.36     15.48 o 
  15   4  19        0.08       24.29      9.26 o 
   1   5  19       23.65       35.44      4.92 o 
   2   5  19      742.61      737.58     15.06 o 
   3   5  19      628.84      651.66     14.33 o 
   4   5  19       83.42       94.46      8.03 o 
   5   5  19     1032.57      942.99     21.22 o 
   6   5  19        3.51        0.49      5.05 o 
   7   5  19      148.86      134.11      8.69 o 
   8   5  19       25.93       38.22      7.51 o 
   9   5  19      101.82      110.46     10.47 o 
  10   5  19      302.64      299.65     14.98 o 
  11   5  19      138.86      129.93     10.48 o 
  12   5  19        6.75        9.58      7.30 o 
  13   5  19       63.17       80.68     10.28 o 
  14   5  19       18.18       11.24      7.68 o 
   0   6  19      358.83      309.06     15.40 o 
   1   6  19       52.71       50.43      5.48 o 
   2   6  19      288.96      280.12      9.99 o 
   3   6  19      185.06      198.52      9.20 o 
   4   6  19      105.10      117.48      8.64 o 
   5   6  19        1.73       -1.70      5.56 o 
   6   6  19       28.77        8.86      5.20 o 
   7   6  19        9.31       16.04      5.83 o 
   8   6  19        0.00       11.82      6.31 o 
   9   6  19        3.61       13.68      6.61 o 
  10   6  19        2.48       20.96      6.84 o 
  11   6  19        3.39       -6.19      7.79 o 
  12   6  19      153.23      162.27     12.20 o 
  13   6  19       20.09       31.25      8.42 o 
  14   6  19       59.89       58.24      9.87 o 
   1   7  19       93.22       81.53      9.87 o 
   2   7  19      289.90      276.99     11.28 o 
   3   7  19      421.18      442.32     12.63 o 
   4   7  19      147.38      156.39      9.39 o 
   5   7  19      396.80      370.45     13.42 o 
   6   7  19      224.61      191.38      9.81 o 
   7   7  19       53.71       53.22      6.62 o 
   8   7  19      368.54      349.13     14.66 o 
   9   7  19       88.02      103.85      9.48 o 
  10   7  19      273.58      265.19     13.47 o 
  11   7  19       48.72       49.62      7.86 o 
  12   7  19       11.33       15.80      8.49 o 
  13   7  19       73.41       86.36     11.14 o 
   0   8  19      226.84      245.35     19.59 o 
   1   8  19      279.33      304.87     15.28 o 
   2   8  19       29.41       37.60      7.09 o 
   3   8  19       17.92       25.40      5.99 o 
   4   8  19      191.55      168.28     11.33 o 
   5   8  19      341.52      374.23     15.59 o 
   6   8  19        1.74        8.83      6.08 o 
   7   8  19       34.33       54.36      8.56 o 
   8   8  19      664.74      654.27     19.57 o 
   9   8  19      575.16      567.73     18.97 o 
  10   8  19      117.29      132.18     10.72 o 
  11   8  19       16.84       28.21      9.44 o 
  12   8  19       48.29       30.99      9.84 o 
  13   8  19       41.39       47.42     10.32 o 
   1   9  19       18.33       26.95      7.66 o 
   2   9  19       30.60       35.32      7.75 o 
   3   9  19        0.11       -0.85      6.95 o 
   4   9  19       30.07       43.96      7.50 o 
   5   9  19       97.46      114.63      9.81 o 
   6   9  19       34.64       33.82      6.53 o 
   7   9  19        0.01        0.02      6.85 o 
   8   9  19       19.78       30.76      7.16 o 
   9   9  19       33.08       25.39      7.15 o 
  10   9  19       34.56       41.13      8.77 o 
  11   9  19      145.28      109.20     10.74 o 
  12   9  19       10.85        6.31      8.95 o 
   0  10  19     1145.86     1161.37     41.19 o 
   1  10  19      238.68      264.68     15.29 o 
   2  10  19       15.71        3.73      6.95 o 
   3  10  19      110.77       92.74      9.89 o 
   4  10  19      373.44      402.54     20.31 o 
   5  10  19       86.56       96.09     10.66 o 
   6  10  19        3.12        6.49      8.18 o 
   7  10  19        7.39        5.83      6.98 o 
   8  10  19        1.36       -0.14      8.09 o 
   9  10  19       39.47       35.18     11.33 o 
  10  10  19      153.56      165.55     12.92 o 
  11  10  19       65.28       93.28     11.17 o 
   1  11  19       92.76       84.31     10.18 o 
   2  11  19       70.20       50.22      9.27 o 
   3  11  19       16.91       24.55      8.80 o 
   4  11  19      247.57      257.82     17.19 o 
   5  11  19        0.04       -2.22      9.70 o 
   6  11  19       31.69       28.70      9.83 o 
   7  11  19      123.89      121.23     11.75 o 
   8  11  19        5.12        3.39      8.00 o 
   9  11  19        6.65       16.99     10.32 o 
  10  11  19        2.21       14.58      9.00 o 
   0  12  19      363.91      443.52     27.77 o 
   1  12  19        1.38       -1.49      7.45 o 
   2  12  19      121.03      130.68     11.67 o 
   3  12  19        1.03       -1.77      7.16 o 
   4  12  19      264.69      292.88     18.71 o 
   5  12  19        0.58        2.62     10.08 o 
   6  12  19       13.82       18.61     10.62 o 
   7  12  19       11.33       20.87      7.83 o 
   8  12  19        7.33       -0.30      8.43 o 
   1  13  19       86.27      117.74     11.93 o 
   2  13  19      333.54      399.39     20.26 o 
   3  13  19       29.30       34.88      8.68 o 
   4  13  19        0.90        3.09     10.89 o 
   5  13  19      187.41      239.47     20.30 o 
   6  13  19       40.74       50.68     13.01 o 
   0  14  19        0.27        3.12     12.85 o 
   1  14  19        4.91       -0.16      7.88 o 
   2  14  19      118.56      105.12     14.13 o 
   0   0  20     2527.42     2447.73     51.16 o 
   1   0  20     2055.37     1945.27     32.14 o 
   2   0  20      532.79      504.33     16.89 o 
   3   0  20      683.41      591.32     20.39 o 
   4   0  20       83.08       67.54      8.32 o 
   5   0  20      259.97      279.02     17.52 o 
   6   0  20     1919.22     1981.42     45.17 o 
   7   0  20        4.01        0.47      6.96 o 
   8   0  20        5.45        1.15      8.30 o 
   9   0  20      120.86      101.56     18.05 o 
  10   0  20      188.22      227.98     20.58 o 
  11   0  20        2.20        8.26     13.94 o 
  12   0  20        2.74       10.34     11.48 o 
  13   0  20        4.01        0.83      9.65 o 
  14   0  20      348.57      351.94     22.84 o 
   1   1  20       15.72       15.95      4.52 o 
   2   1  20      172.86      158.03      8.16 o 
   3   1  20        3.92        2.91      4.20 o 
   4   1  20       94.91      114.79      9.44 o 
   5   1  20      309.29      279.16     11.31 o 
   6   1  20       68.84       65.75      7.72 o 
   7   1  20        4.03       -2.44      5.14 o 
   8   1  20       31.75       31.06      6.74 o 
   9   1  20       20.45       15.52      5.98 o 
  10   1  20       42.28       35.19      7.65 o 
  11   1  20        5.90        4.55      7.52 o 
  12   1  20       99.70       94.36     10.68 o 
  13   1  20        2.04        4.82      8.15 o 
  14   1  20       43.27       32.31      8.89 o 
   0   2  20     1794.58     1724.80     26.36 o 
   1   2  20     1785.31     1709.17     19.87 o 
   2   2  20      327.30      332.49      9.48 o 
   3   2  20      364.29      343.74     11.03 o 
   4   2  20       85.13       68.00      6.38 o 
   5   2  20      534.36      518.87     14.39 o 
   6   2  20       12.91       13.19      5.76 o 
   7   2  20      263.40      235.69     12.09 o 
   8   2  20      461.41      476.30     15.27 o 
   9   2  20        0.19        6.11      5.55 o 
  10   2  20       25.71       23.59      6.79 o 
  11   2  20       74.60       72.74      7.81 o 
  12   2  20       25.68       27.27      7.50 o 
  13   2  20       21.11       33.27      8.20 o 
  14   2  20      151.28      138.75     11.99 o 
   1   3  20       11.72       14.78      4.24 o 
   2   3  20       33.91       31.85      4.75 o 
   3   3  20       44.99       47.41      5.60 o 
   4   3  20        6.83       12.87      6.08 o 
   5   3  20      432.98      459.94     13.81 o 
   6   3  20       62.51       87.13      8.22 o 
   7   3  20      367.86      370.32     13.86 o 
   8   3  20       12.48       29.73      6.22 o 
   9   3  20       22.50       37.56      6.67 o 
  10   3  20        1.63       10.13      7.01 o 
  11   3  20      536.70      562.96     18.96 o 
  12   3  20       19.59       36.82      9.16 o 
  13   3  20       26.76       30.12      7.00 o 
  14   3  20       77.38       90.17     10.00 o 
   0   4  20       64.95       42.49      7.00 o 
   1   4  20      326.35      305.18     10.53 o 
   2   4  20       65.18       62.65      6.11 o 
   3   4  20       12.64        6.63      4.79 o 
   4   4  20       14.44       13.57      5.62 o 
   5   4  20        4.55        3.18      5.40 o 
   6   4  20       46.32       57.51      6.99 o 
   7   4  20      875.44      843.29     20.97 o 
   8   4  20        5.38        7.36      6.03 o 
   9   4  20       36.33       35.88      8.34 o 
  10   4  20       69.87       82.82     10.26 o 
  11   4  20        0.93        7.76      6.95 o 
  12   4  20       22.67       39.22      8.80 o 
  13   4  20       35.19       42.46     10.35 o 
  14   4  20        5.89       11.66      6.89 o 
   1   5  20      151.43      150.74      7.98 o 
   2   5  20       24.51       28.51      5.32 o 
   3   5  20       26.99       38.58      5.59 o 
   4   5  20      132.42      127.44      9.54 o 
   5   5  20      335.70      289.49     12.80 o 
   6   5  20       61.85       52.67      7.15 o 
   7   5  20      246.99      259.58     12.77 o 
   8   5  20       98.79      110.82      8.40 o 
   9   5  20        6.20       17.57      7.62 o 
  10   5  20       86.34      123.67     11.38 o 
  11   5  20        6.15       10.43      7.43 o 
  12   5  20        6.62       17.25      8.37 o 
  13   5  20      222.56      243.49     17.34 o 
   0   6  20      191.94      207.16     15.14 o 
   1   6  20        5.74        3.57      5.27 o 
   2   6  20      496.77      554.97     15.66 o 
   3   6  20      167.62      136.27      8.83 o 
   4   6  20      243.06      218.04     11.48 o 
   5   6  20       72.11       63.13      7.30 o 
   6   6  20       41.31       26.69      6.92 o 
   7   6  20      602.81      646.88     26.01 o 
   8   6  20      140.40      158.06     10.73 o 
   9   6  20      130.63      145.10     10.90 o 
  10   6  20       60.65       41.71      8.56 o 
  11   6  20       39.94       25.26      8.67 o 
  12   6  20       52.95       75.01     11.98 o 
  13   6  20        0.46       -2.11      8.22 o 
   1   7  20       25.51       31.29      5.80 o 
   2   7  20       24.68       28.97      5.97 o 
   3   7  20      409.97      404.29     15.01 o 
   4   7  20       16.59       16.31      7.39 o 
   5   7  20       26.29       22.01      6.05 o 
   6   7  20       21.53       25.84      6.91 o 
   7   7  20      100.90      100.59      8.99 o 
   8   7  20        0.88       10.13      6.70 o 
   9   7  20      332.78      328.94     15.03 o 
  10   7  20       55.82       81.98     10.37 o 
  11   7  20      177.20      199.46     13.44 o 
  12   7  20       94.82       96.31     10.41 o 
   0   8  20      320.56      325.87     22.70 o 
   1   8  20      160.75      162.62     15.36 o 
   2   8  20        0.39       -0.80      7.26 o 
   3   8  20        1.35       -7.18      7.18 o 
   4   8  20        0.02       -0.33      5.88 o 
   5   8  20      458.98      442.16     16.15 o 
   6   8  20       23.30       17.56     10.02 o 
   7   8  20       51.94       48.70      8.65 o 
   8   8  20       89.39      111.92     10.56 o 
   9   8  20      341.44      375.05     15.98 o 
  10   8  20       25.17       66.73     10.67 o 
  11   8  20       12.24       29.02      8.63 o 
  12   8  20       56.46       54.36     10.04 o 
   1   9  20       38.57       28.51      8.13 o 
   2   9  20       22.67       42.24      8.38 o 
   3   9  20       64.28       43.19      9.59 o 
   4   9  20      737.63      770.69     24.77 o 
   5   9  20       16.82       18.06      7.15 o 
   6   9  20      148.80      151.27     11.30 o 
   7   9  20      190.57      176.13     12.53 o 
   8   9  20       44.04       56.17      9.14 o 
   9   9  20      160.87      175.11     12.95 o 
  10   9  20      541.94      617.49     22.10 o 
  11   9  20       44.11       49.15      9.42 o 
   0  10  20      209.59      217.98     20.53 o 
   1  10  20       84.03       91.04     10.54 o 
   2  10  20        2.71        2.29      8.39 o 
   3  10  20        0.05       -2.56      8.91 o 
   4  10  20      130.80      130.84     13.41 o 
   5  10  20        1.29        3.33      8.25 o 
   6  10  20        3.24       -8.19     11.90 o 
   7  10  20      101.08       86.97     10.36 o 
   8  10  20        4.37        7.40      7.73 o 
   9  10  20      151.61      164.66     12.45 o 
  10  10  20       12.05       26.11      8.89 o 
   1  11  20      189.85      174.62     13.29 o 
   2  11  20       38.19       51.32      8.78 o 
   3  11  20       10.68       18.00      8.73 o 
   4  11  20      233.06      187.13     18.01 o 
   5  11  20        0.25       -3.34     12.55 o 
   6  11  20       15.72       17.54      9.03 o 
   7  11  20       23.53       12.57      8.20 o 
   8  11  20        1.83       -6.05      9.10 o 
   0  12  20      171.47      178.40     19.69 o 
   1  12  20       56.14       84.90     10.67 o 
   2  12  20       99.11      131.82     12.31 o 
   3  12  20        0.03       16.97     11.43 o 
   4  12  20       83.43       96.75     12.13 o 
   5  12  20       98.32      131.25     15.89 o 
   6  12  20      107.63      117.21     15.78 o 
   1  13  20        2.84       17.80      8.68 o 
   2  13  20      206.12      240.63     15.65 o 
   3  13  20       50.85       46.95     10.17 o 
   4  13  20      105.92      105.99     13.72 o 
   1   1  21        1.00        2.42      3.96 o 
   2   1  21     1015.26      968.75     15.86 o 
   3   1  21      218.49      206.99     10.15 o 
   4   1  21        2.55        4.49      5.29 o 
   5   1  21      203.84      184.78     10.77 o 
   6   1  21      145.42      157.30     10.78 o 
   7   1  21       43.40       36.78      7.10 o 
   8   1  21       10.56       14.00      6.99 o 
   9   1  21       14.47       27.32      8.17 o 
  10   1  21      137.80      138.68     10.92 o 
  11   1  21      171.52      164.85     12.11 o 
  12   1  21      292.37      325.03     16.50 o 
  13   1  21      268.23      251.95     15.15 o 
   0   2  21      218.48      212.23     12.13 o 
   1   2  21      143.06      196.12      7.78 o 
   2   2  21      216.39      242.03      9.15 o 
   3   2  21       20.06       16.08      5.55 o 
   4   2  21        2.83       -4.25      5.27 o 
   5   2  21      150.21      161.78      9.03 o 
   6   2  21      122.04      108.89      8.82 o 
   7   2  21       62.69       49.78      7.35 o 
   8   2  21        0.19        1.40      5.87 o 
   9   2  21        1.40       13.90      6.66 o 
  10   2  21      127.51      124.76     10.06 o 
  11   2  21       85.11       77.42      9.61 o 
  12   2  21      209.64      220.33     14.40 o 
  13   2  21        3.11        0.52      7.73 o 
   1   3  21        6.18       14.40      4.38 o 
   2   3  21       70.44       76.84      5.80 o 
   3   3  21      713.63      656.41     16.38 o 
   4   3  21       21.96       15.95      5.66 o 
   5   3  21      251.55      239.88     10.75 o 
   6   3  21       10.07       10.19      5.69 o 
   7   3  21      405.42      406.43     14.84 o 
   8   3  21        0.35        5.56      6.19 o 
   9   3  21       78.63       92.36      8.43 o 
  10   3  21        2.18        7.96      6.17 o 
  11   3  21       22.38       21.41      7.33 o 
  12   3  21       85.93      104.36      9.88 o 
  13   3  21      435.94      477.44     18.90 o 
   0   4  21      595.32      583.76     21.27 o 
   1   4  21      920.18      834.56     16.95 o 
   2   4  21       29.50       31.52      5.15 o 
   3   4  21      295.83      260.72     11.68 o 
   4   4  21      124.20      130.23      9.27 o 
   5   4  21       17.91       20.44      6.00 o 
   6   4  21      119.21      114.19      8.72 o 
   7   4  21      183.95      238.42     12.61 o 
   8   4  21      546.41      555.22     18.47 o 
   9   4  21       46.14       71.92     10.54 o 
  10   4  21      341.91      333.03     15.23 o 
  11   4  21       19.77       40.63      8.35 o 
  12   4  21      458.88      488.61     19.19 o 
  13   4  21       64.24       88.06      9.88 o 
   1   5  21       77.40       85.79      8.44 o 
   2   5  21      133.09      117.53      7.88 o 
   3   5  21      227.56      248.26     12.01 o 
   4   5  21       37.24       50.23      6.72 o 
   5   5  21      120.93      111.91      8.39 o 
   6   5  21        0.03        3.24      5.34 o 
   7   5  21      210.41      235.57     12.85 o 
   8   5  21      281.22      261.01     15.85 o 
   9   5  21        4.92       21.87      9.49 o 
  10   5  21       57.81       83.74     10.19 o 
  11   5  21      583.38      623.88     25.25 o 
  12   5  21      150.10      179.67     12.58 o 
   0   6  21      138.90      143.58     13.33 o 
   1   6  21      197.27      188.39     10.01 o 
   2   6  21       46.42       41.48      6.79 o 
   3   6  21        7.60       -1.42      6.21 o 
   4   6  21       96.68      108.79      8.68 o 
   5   6  21      176.61      190.67     10.99 o 
   6   6  21        4.41       10.01      6.29 o 
   7   6  21        0.00        5.52      7.33 o 
   8   6  21      143.31      200.32     13.32 o 
   9   6  21      401.75      391.82     19.38 o 
  10   6  21       14.30       20.48      8.41 o 
  11   6  21       21.82       11.58      8.72 o 
  12   6  21       45.67       55.63     10.04 o 
   1   7  21        6.90        0.72      6.09 o 
   2   7  21      288.94      265.03     13.33 o 
   3   7  21      464.67      494.84     18.49 o 
   4   7  21       17.67       21.34      7.51 o 
   5   7  21       10.62        6.87      6.17 o 
   6   7  21       81.66       79.02      8.39 o 
   7   7  21       10.01        5.38      7.10 o 
   8   7  21        0.60       14.77      7.37 o 
   9   7  21       51.32       55.29      9.30 o 
  10   7  21       78.55       91.92     12.22 o 
  11   7  21      112.07      115.90     11.74 o 
   0   8  21      344.50      376.30     20.89 o 
   1   8  21       33.72       32.40      7.36 o 
   2   8  21       36.48       34.71      6.33 o 
   3   8  21      352.99      363.87     16.10 o 
   4   8  21      315.29      294.74     15.79 o 
   5   8  21       14.48       24.58      8.21 o 
   6   8  21       50.38       68.81     10.56 o 
   7   8  21       20.64       12.32      8.33 o 
   8   8  21        6.23        2.27      8.96 o 
   9   8  21       90.75       91.53     10.85 o 
  10   8  21      467.74      521.03     20.81 o 
   1   9  21       43.64       53.63      9.52 o 
   2   9  21        4.84        3.78     10.09 o 
   3   9  21       25.13       35.34     10.54 o 
   4   9  21      129.08      132.84     11.23 o 
   5   9  21       66.59       56.86      8.58 o 
   6   9  21        1.41        0.18      8.09 o 
   7   9  21       10.97       22.62      9.44 o 
   8   9  21        0.91        6.08      7.07 o 
   9   9  21       26.09       36.99      9.62 o 
   0  10  21       40.98       44.03     12.06 o 
   1  10  21      283.05      295.14     16.66 o 
   2  10  21        6.81       22.65      9.99 o 
   3  10  21      124.15      105.07     12.13 o 
   4  10  21      384.22      397.45     20.94 o 
   5  10  21       23.34       21.08      9.16 o 
   6  10  21       32.83       34.21     10.58 o 
   7  10  21        7.56       -7.79      7.79 o 
   8  10  21        5.33        0.94      7.44 o 
   1  11  21       11.97       19.70      7.76 o 
   2  11  21        2.88       12.19      9.82 o 
   3  11  21       57.51       75.00     11.60 o 
   4  11  21      272.71      289.82     18.47 o 
   5  11  21      129.01      124.07     17.68 o 
   6  11  21      257.46      273.68     29.50 o 
   0  12  21       31.52       33.66     13.43 o 
   1  12  21       64.94       70.74      9.82 o 
   2  12  21      179.95      183.30     15.48 o 
   3  12  21        1.41        6.70      9.03 o 
   4  12  21       15.03        5.73     11.64 o 
   0   0  22      119.36      132.29     14.61 o 
   1   0  22       90.45       99.58      9.38 o 
   2   0  22       82.16       74.79      9.30 o 
   3   0  22      516.39      559.88     24.56 o 
   4   0  22       36.32       34.46      9.23 o 
   5   0  22        0.07       -3.43      9.97 o 
   6   0  22       54.75       32.52      9.03 o 
   7   0  22       32.70       27.61      9.13 o 
   8   0  22        5.92        4.32      8.46 o 
   9   0  22      233.97      190.24     20.35 o 
  10   0  22        8.94       15.64     16.66 o 
  11   0  22       19.69        5.27     16.52 o 
  12   0  22      238.82      199.22     17.67 o 
   1   1  22        7.49        6.60      4.08 o 
   2   1  22      135.23      134.35      8.28 o 
   3   1  22      108.30       95.33      7.74 o 
   4   1  22        1.39       -1.45      5.96 o 
   5   1  22       55.98       70.67      9.41 o 
   6   1  22       47.12       44.38      7.03 o 
   7   1  22      184.34      145.61     10.17 o 
   8   1  22        5.77       12.43      8.68 o 
   9   1  22        3.57        1.56      8.42 o 
  10   1  22       15.24        7.80      7.82 o 
  11   1  22        1.70        6.61      8.99 o 
  12   1  22      240.47      225.35     14.05 o 
   0   2  22      528.68      503.67     18.02 o 
   1   2  22      115.38      122.80      7.07 o 
   2   2  22      988.05      941.76     18.25 o 
   3   2  22        2.00        6.73      5.54 o 
   4   2  22       76.96       82.31      8.56 o 
   5   2  22      442.85      425.77     15.14 o 
   6   2  22      201.49      189.38     10.83 o 
   7   2  22        3.01       11.32      7.02 o 
   8   2  22        0.98       -3.75      6.81 o 
   9   2  22        5.82        6.04      6.88 o 
  10   2  22       27.06       40.96      9.13 o 
  11   2  22       54.07       38.59      9.01 o 
  12   2  22      152.63      139.41     13.62 o 
   1   3  22       90.91       91.08      6.13 o 
   2   3  22     1549.65     1486.82     22.97 o 
   3   3  22       70.94       81.20      7.53 o 
   4   3  22     1016.18     1030.99     21.03 o 
   5   3  22      214.65      225.09     11.57 o 
   6   3  22       14.67       24.33      6.72 o 
   7   3  22       37.95       69.01      7.93 o 
   8   3  22      165.09      168.26     10.39 o 
   9   3  22       59.32       63.03     12.22 o 
  10   3  22      406.50      416.74     17.56 o 
  11   3  22       81.98       96.47     10.18 o 
  12   3  22      497.61      554.42     23.75 o 
   0   4  22      259.95      238.09     15.01 o 
   1   4  22       84.92       94.18      7.53 o 
   2   4  22      489.42      482.39     14.39 o 
   3   4  22        2.32       21.66      6.30 o 
   4   4  22      515.38      487.50     16.75 o 
   5   4  22       16.20       22.76      6.65 o 
   6   4  22       68.18       74.46      8.01 o 
   7   4  22       32.89       46.08      8.60 o 
   8   4  22        1.41       14.03      6.34 o 
   9   4  22      149.70      146.34     11.36 o 
  10   4  22       83.41       96.40     10.37 o 
  11   4  22        8.83        6.36      9.53 o 
  12   4  22       64.44       49.84     12.38 o 
   1   5  22      170.94      176.51      9.73 o 
   2   5  22        2.05       12.82     10.64 o 
   3   5  22       26.06       32.97      8.72 o 
   4   5  22      145.28      152.58     10.26 o 
   5   5  22       96.16       73.16      8.48 o 
   6   5  22       64.78       65.99      7.53 o 
   7   5  22        0.67        5.59      6.94 o 
   8   5  22       15.21       43.59      8.98 o 
   9   5  22       64.28       45.88     10.29 o 
  10   5  22       78.80       44.34     10.03 o 
  11   5  22       20.53       28.63      9.64 o 
   0   6  22      296.33      301.22     19.08 o 
   1   6  22      197.87      252.12     11.74 o 
   2   6  22        7.75       14.79      7.30 o 
   3   6  22       51.12       88.35      9.77 o 
   4   6  22        3.13        4.68      6.43 o 
   5   6  22       28.36       35.97      6.40 o 
   6   6  22      692.74      732.51     21.62 o 
   7   6  22       22.24       26.18      7.05 o 
   8   6  22      168.39      216.49     15.39 o 
   9   6  22      226.16      228.58     15.93 o 
  10   6  22        8.99       19.82      9.46 o 
  11   6  22       97.67      153.48     14.62 o 
   1   7  22        1.04        6.62      6.95 o 
   2   7  22        6.11       23.88      8.85 o 
   3   7  22      263.99      276.94     15.88 o 
   4   7  22      473.67      481.98     18.62 o 
   5   7  22        3.88        6.65      8.93 o 
   6   7  22       12.45        9.92      6.57 o 
   7   7  22      148.50      138.09     11.50 o 
   8   7  22      185.22      228.65     14.30 o 
   9   7  22      142.38      148.67     15.08 o 
  10   7  22       46.69       49.51     10.27 o 
   0   8  22      110.84       99.14     14.45 o 
   1   8  22       46.81       26.77      7.59 o 
   2   8  22        0.70        2.71      7.95 o 
   3   8  22        4.02       18.18      9.94 o 
   4   8  22       10.55       16.38      8.15 o 
   5   8  22      201.72      214.10     14.24 o 
   6   8  22      111.12      150.34     12.78 o 
   7   8  22       28.26       39.27      8.82 o 
   8   8  22       43.37       69.21     10.54 o 
   9   8  22        7.62        5.85      7.57 o 
   1   9  22       70.59       51.34      8.14 o 
   2   9  22      132.41      131.33     12.01 o 
   3   9  22       10.50       14.93      8.37 o 
   4   9  22       40.22       50.87      9.09 o 
   5   9  22       59.35       55.15      9.46 o 
   6   9  22       66.77       82.26     12.15 o 
   7   9  22       55.28       80.46     11.98 o 
   8   9  22      146.74      157.26     15.58 o 
   0  10  22       34.00       43.68     20.66 o 
   1  10  22       14.81       13.48      7.67 o 
   2  10  22       10.98       23.53      7.85 o 
   3  10  22       52.73       60.95     10.19 o 
   4  10  22       72.53       83.04     10.74 o 
   5  10  22       41.49       60.15     16.19 o 
   6  10  22       15.56       23.83     10.27 o 
   1  11  22        3.58       19.69     11.13 o 
   2  11  22      327.47      423.76     22.49 o 
   3  11  22       19.41       12.30      9.90 o 
   4  11  22       72.05       77.63     11.81 o 
   1   1  23        4.61        7.07      5.50 o 
   2   1  23       93.05       96.71      8.02 o 
   3   1  23       28.67       20.14      6.32 o 
   4   1  23      250.72      263.72     13.07 o 
   5   1  23       18.24       12.70      6.18 o 
   6   1  23       58.81       72.16      8.56 o 
   7   1  23       11.89        8.82      7.50 o 
   8   1  23       48.52       57.87      8.68 o 
   9   1  23       53.64       53.12     10.41 o 
  10   1  23      230.83      229.20     15.85 o 
  11   1  23       26.71       29.37      9.74 o 
   0   2  23       13.92       28.31      8.05 o 
   1   2  23        1.66       -4.72      4.97 o 
   2   2  23        1.65        3.85      5.75 o 
   3   2  23       54.15       56.29      6.63 o 
   4   2  23      410.94      408.38     15.80 o 
   5   2  23       69.43       55.74      7.89 o 
   6   2  23       80.45       79.10      8.95 o 
   7   2  23        0.59        6.19      9.21 o 
   8   2  23      419.96      413.72     17.78 o 
   9   2  23        0.04       -0.55      6.71 o 
  10   2  23       25.70       33.61      9.09 o 
  11   2  23       13.65       21.24     10.29 o 
   1   3  23        7.87       16.94      5.50 o 
   2   3  23       65.05       76.35      7.53 o 
   3   3  23       44.53       62.41      6.69 o 
   4   3  23        3.12        7.64      5.65 o 
   5   3  23        8.54        3.48      6.62 o 
   6   3  23       64.58       78.55      8.72 o 
   7   3  23       69.15       79.40      9.22 o 
   8   3  23       35.46       34.32      7.48 o 
   9   3  23        0.03        7.73      7.76 o 
  10   3  23       65.48       83.93     10.48 o 
  11   3  23       19.83       24.63     10.22 o 
   0   4  23       74.51       84.15      9.36 o 
   1   4  23       39.46       57.21      6.22 o 
   2   4  23        0.18        4.88      8.09 o 
   3   4  23       16.38       16.40      6.02 o 
   4   4  23       20.54       10.49      6.95 o 
   5   4  23      331.47      322.82     13.78 o 
   6   4  23        0.51       -0.36      6.11 o 
   7   4  23       19.48       23.90      7.06 o 
   8   4  23       40.29       26.87      7.26 o 
   9   4  23        2.58       -2.43      7.81 o 
  10   4  23       93.75       64.70     10.56 o 
   1   5  23       66.37       81.29      7.50 o 
   2   5  23     1693.28     1756.88     33.73 o 
   3   5  23       34.02       27.03      7.69 o 
   4   5  23       50.13       40.29      7.24 o 
   5   5  23        3.21        5.27      6.64 o 
   6   5  23        0.08       -4.67      6.70 o 
   7   5  23       13.71       28.47      8.14 o 
   8   5  23       45.47       55.99      8.94 o 
   9   5  23      184.09      165.97     12.12 o 
  10   5  23       42.93       66.72      9.65 o 
   0   6  23      340.78      374.11     20.93 o 
   1   6  23      105.28      141.10     10.59 o 
   2   6  23      292.18      292.53     14.98 o 
   3   6  23        6.28       33.08      8.08 o 
   4   6  23      132.59      152.31     11.78 o 
   5   6  23       24.63       32.53      7.30 o 
   6   6  23       44.87       48.93      7.65 o 
   7   6  23       44.48       28.70      7.31 o 
   8   6  23       39.95       47.65      9.43 o 
   9   6  23      148.87      182.92     15.32 o 
   1   7  23      213.30      244.93     14.98 o 
   2   7  23      467.12      469.85     20.12 o 
   3   7  23        0.65        8.06      8.08 o 
   4   7  23       42.03       53.63      8.74 o 
   5   7  23       29.55       35.83      8.02 o 
   6   7  23        0.07        8.75      5.89 o 
   7   7  23       22.57       15.31      8.13 o 
   8   7  23       97.60      108.82     11.75 o 
   0   8  23        8.06       -8.54     12.72 o 
   1   8  23        5.14       -1.70      8.60 o 
   2   8  23       52.62       82.38     10.85 o 
   3   8  23      157.16      157.81     13.16 o 
   4   8  23      263.94      298.40     17.25 o 
   5   8  23       48.98       69.17     10.08 o 
   6   8  23      129.98      136.91     13.95 o 
   7   8  23        5.49       21.87      8.30 o 
   1   9  23      112.61      127.08     14.92 o 
   2   9  23      265.06      331.28     19.73 o 
   3   9  23      117.47      114.73     13.06 o 
   4   9  23       52.84       58.18     11.40 o 
   5   9  23        0.64        5.51      7.72 o 
   6   9  23        4.96       11.46     10.12 o 
   0  10  23      222.75      217.57     19.83 o 
   1  10  23       29.50       23.07     12.96 o 
   2  10  23      121.80      111.46     11.46 o 
   3  10  23        2.52       16.98      8.39 o 
   0   0  24     3813.23     3924.59     71.96 o 
   1   0  24       70.11       81.36     12.37 o 
   2   0  24      383.57      352.74     24.52 o 
   3   0  24      162.78      144.55     15.20 o 
   4   0  24      153.22      125.57     18.37 o 
   5   0  24      305.32      269.28     19.47 o 
   6   0  24       76.48       72.69     11.70 o 
   7   0  24       52.14       49.14     11.08 o 
   8   0  24      260.64      214.08     21.15 o 
   9   0  24      188.06      233.42     23.30 o 
  10   0  24       35.89       30.71     12.41 o 
   1   1  24       31.76       20.28      5.32 o 
   2   1  24      195.93      187.56     11.25 o 
   3   1  24       36.05       38.39      7.04 o 
   4   1  24       10.00       13.92      9.44 o 
   5   1  24       16.20        9.29      6.53 o 
   6   1  24        0.16        1.46      6.58 o 
   7   1  24       47.85       48.35      8.35 o 
   8   1  24       75.11       88.64     10.37 o 
   9   1  24       38.42       24.51      8.30 o 
  10   1  24        2.78        0.95      8.03 o 
   0   2  24      636.91      662.45     24.25 o 
   1   2  24       37.46       35.35      7.19 o 
   2   2  24       22.35       12.66      7.68 o 
   3   2  24       55.55       39.36      6.69 o 
   4   2  24       84.09       87.92      8.24 o 
   5   2  24       49.17       37.52      6.68 o 
   6   2  24        6.43       12.59      7.32 o 
   7   2  24       23.97       27.05      8.05 o 
   8   2  24       20.21       23.06      7.28 o 
   9   2  24       23.12       25.24     11.23 o 
  10   2  24      144.00      146.46     13.52 o 
   1   3  24        1.20       -2.63      6.61 o 
   2   3  24      108.53      114.47      9.60 o 
   3   3  24       28.67       38.67      6.99 o 
   4   3  24      179.37      156.80     10.16 o 
   5   3  24       40.22       33.11      7.38 o 
   6   3  24        0.86        7.90      6.83 o 
   7   3  24        0.98       14.28      7.04 o 
   8   3  24      130.37      128.60     11.59 o 
   9   3  24      158.95      167.07     13.80 o 
   0   4  24      166.02      145.30     13.43 o 
   1   4  24        0.62        6.26      6.08 o 
   2   4  24      121.67      113.06      9.27 o 
   3   4  24       57.18       57.47      7.83 o 
   4   4  24       36.06       35.84      7.10 o 
   5   4  24        0.00       -0.89      6.79 o 
   6   4  24        5.09        2.45      6.90 o 
   7   4  24       20.37       17.37      6.28 o 
   8   4  24        0.78       -6.97      7.49 o 
   9   4  24      118.95      139.08     22.03 o 
   1   5  24        4.22       14.85      6.94 o 
   2   5  24       67.72       73.08      9.65 o 
   3   5  24       41.97       56.57     11.70 o 
   4   5  24       11.43       14.70      7.37 o 
   5   5  24        5.24       11.14      7.67 o 
   6   5  24       58.24       71.94      8.62 o 
   7   5  24        2.98        1.33      7.88 o 
   8   5  24       40.68       49.46      8.75 o 
   0   6  24        5.99        9.50     11.69 o 
   1   6  24      327.17      340.32     16.38 o 
   2   6  24       12.18       39.51      9.00 o 
   3   6  24        0.00        4.07      7.24 o 
   4   6  24       10.43       31.37      8.55 o 
   5   6  24       40.33       33.36      7.97 o 
   6   6  24      369.38      395.78     17.79 o 
   7   6  24       44.09       27.91     10.08 o 
   1   7  24        5.95       21.25      8.67 o 
   2   7  24       50.57       85.04     11.01 o 
   3   7  24       44.37       51.69      8.88 o 
   4   7  24        4.36       18.02      7.57 o 
   5   7  24        0.43       21.67      8.23 o 
   6   7  24       36.89       26.38      8.91 o 
   0   8  24        7.10       25.53     14.90 o 
   1   8  24       81.11       86.74     12.31 o 
   2   8  24        4.70        9.94      8.97 o 
   3   8  24        5.40       23.03     10.29 o 
   4   8  24        1.64       21.69      8.54 o 
   5   8  24      155.42      167.02     13.72 o 
   1   9  24      172.90      159.40     14.40 o 
   2   9  24      272.58      297.55     19.12 o 
   1   1  25        1.65       -1.16      6.18 o 
   2   1  25        7.22        2.63      6.02 o 
   3   1  25        0.00        3.74      6.53 o 
   4   1  25       21.75       13.22      7.62 o 
   5   1  25       18.70       19.61      7.11 o 
   6   1  25        0.30       -5.13      7.40 o 
   7   1  25        1.95       13.38      7.08 o 
   8   1  25       73.04       67.93      9.82 o 
   0   2  25     1634.67     1878.84     55.11 o 
   1   2  25        1.08       11.21      6.94 o 
   2   2  25      114.29      129.47     10.85 o 
   3   2  25       48.96       42.94      8.42 o 
   4   2  25       71.79       88.94      9.07 o 
   5   2  25      282.15      288.49     13.68 o 
   6   2  25        4.76        1.01      6.69 o 
   7   2  25        7.74        7.60      7.79 o 
   8   2  25      140.64      142.54     11.65 o 
   1   3  25        0.78        9.51      6.90 o 
   2   3  25       33.96       46.13      7.72 o 
   3   3  25      694.55      741.37     23.73 o 
   4   3  25       31.39       34.93      7.92 o 
   5   3  25       66.76       39.67      8.34 o 
   6   3  25        9.54       -3.32      7.49 o 
   7   3  25        0.24       -2.60      7.49 o 
   8   3  25        3.05       11.60      8.70 o 
   0   4  25      535.83      462.63     24.84 o 
   1   4  25      190.34      210.30     11.81 o 
   2   4  25       47.08       49.60      8.44 o 
   3   4  25      161.38      170.58     11.65 o 
   4   4  25        8.27       25.12      7.71 o 
   5   4  25       15.84       30.30      7.23 o 
   6   4  25       17.96       16.60      7.99 o 
   7   4  25        0.34       -3.64      7.15 o 
   1   5  25      139.07      157.00     10.60 o 
   2   5  25       16.45       11.65      7.08 o 
   3   5  25        6.52       16.34      6.76 o 
   4   5  25       42.50       52.14      8.22 o 
   5   5  25      149.40      129.45     11.91 o 
   6   5  25        0.79        3.90      8.75 o 
   0   6  25        0.57       38.47     17.69 o 
   1   6  25       14.26       23.73      8.86 o 
   2   6  25      114.00      136.12     11.61 o 
   3   6  25       15.61       17.16      8.00 o 
   4   6  25      274.41      301.98     17.69 o 
   5   6  25      285.68      311.07     18.01 o 
   1   7  25        1.86       15.36      8.63 o 
   2   7  25      141.23      173.43     13.65 o 
   3   7  25       79.92       89.38     11.14 o 
   0   0  26      458.43      604.21     59.08 o 
   1   0  26      244.69      229.68     26.34 o 
   2   0  26       78.70       73.93     12.14 o 
   3   0  26       13.08        0.47      9.58 o 
   4   0  26      166.41      179.08     16.76 o 
   5   0  26        3.50       13.29      9.80 o 
   6   0  26      147.37      121.46     14.90 o 
   1   1  26       20.64       15.06      8.53 o 
   2   1  26        8.01       10.54      6.51 o 
   3   1  26       22.17        0.76      9.10 o 
   4   1  26        5.80       14.20      6.85 o 
   5   1  26       17.32       19.68      7.07 o 
   6   1  26      209.28      272.51     14.63 o 
   0   2  26        6.61       37.52     14.71 o 
   1   2  26      153.88      185.30     16.02 o 
   2   2  26       59.28       61.37      8.83 o 
   3   2  26       90.25       92.73     10.55 o 
   4   2  26       19.88       19.45      7.31 o 
   5   2  26       36.19       37.56      8.19 o 
   6   2  26      103.75      115.58     10.86 o 
   1   3  26       19.07       35.36      8.12 o 
   2   3  26       12.55       15.37      8.43 o 
   3   3  26       61.29       82.85     10.66 o 
   4   3  26       71.72       76.27     10.29 o 
   5   3  26       10.13        7.43      7.60 o 
   0   4  26      376.89      390.36     28.36 o 
   1   4  26       78.08       82.31     11.05 o 
   2   4  26        2.53        3.09      9.24 o 
   3   4  26        0.10        7.70      7.94 o 
   4   4  26        7.05        9.69      8.80 o 
   1   5  26        5.72       -1.88      7.70 o 
   2   5  26       18.87       22.15      7.14 o 
   3   5  26      151.34      153.68     11.82 o 
   1   1  27        6.76        9.26     12.05 o 
   2   1  27        0.51       -2.58     11.73 o 
   0   2  27      468.09      656.97    111.56 o 
   1   2  27        1.23        4.75      9.17 o 
                                                 
